# Supplementary material for: Ethyl 4-{2,6-dichloro-4-[3-(2,6-difluoro­benzo­yl)ureido]phen­oxy}butanoate
Source: Acta Crystallogr Sect E Struct Rep Online. 2008 Aug 9;64(Pt 9):o1729. doi: 10.1107/S1600536808024987 (PMC2960724; doi:10.1107/S1600536808024987)
Supplement: Supplementary file 1 [file e-64-o1729-sup1.cif]

##############################################################################
###                                                                        ###
###        Electronic paper (Acta Crystallographica Section E)             ###
###                                                                        ###
##############################################################################
#                                                                            #
# This CIF contains the data in a paper accepted for publication in Acta     #
# Crystallographica Section E. It conforms to the requirements of Notes      #
# for Authors for Section E, and has been peer reviewed under the auspices   #
# of the IUCr Commission on Journals.                                        #
#                                                                            #
# Full details of the Crystallographic Information File format               #
# are given in the paper "The Crystallographic Information File (CIF):       #
# a New Standard Archive File for Crystallography" by S. R. Hall, F. H.      #
# Allen and I. D. Brown [Acta Cryst. (1991), A47, 655-685].                  #
#                                                                            #
# The current version of the core CIF dictionary is obtainable from          #
# ftp://ftp.iucr.org/pub/cif_core.dic. The current version number is 2.4.    #
#                                                                            #
# Software is freely available for graphical display of the structure(s) in  #
# this CIF.  For information consult the CIF home page http://www.iucr.org/  #
# cif/home.html                                                              #
#                                                                            #
# This file may be used for bona fide research purposes within the           #
# scientific community so long as proper attribution is given to the journal # 
# article from which it was obtained.                                        #
#                                                                            #
##############################################################################
                                             
data_I
_audit_creation_method     SHELXL-97
_chemical_name_systematic
;
Ethyl 4-{2,6-dichloro-4-[3-(2,6-difluorobenzoyl)ureido]phenoxy}butanoate
;
_chemical_name_common     ?
_chemical_formula_moiety     'C20 H18 Cl2 F2 N2 O5'
_chemical_formula_sum     'C20 H18 Cl2 F2 N2 O5'
_chemical_formula_iupac     'C20 H18 Cl2 F2 N2 O5'
_chemical_formula_weight     475.26
_chemical_melting_point     ?
_symmetry_cell_setting     monoclinic
_symmetry_space_group_name_H-M     'P 21/n'
_symmetry_space_group_name_Hall     '-P 2yn'
loop_
    _symmetry_equiv_pos_as_xyz
    'x, y, z'
    '-x+1/2, y+1/2, -z+1/2'
    '-x, -y, -z'
    'x-1/2, -y-1/2, z-1/2'
_cell_length_a     11.262(2)
_cell_length_b     10.463(2)
_cell_length_c     18.613(4)
_cell_angle_alpha     90.00
_cell_angle_beta     98.78(3)
_cell_angle_gamma     90.00
_cell_volume     2167.5(8)
_cell_formula_units_Z     4
_cell_measurement_reflns_used     25
_cell_measurement_theta_min     9
_cell_measurement_theta_max     12
_cell_measurement_temperature     293(2)
_exptl_crystal_description     block
_exptl_crystal_colour     colourless
_exptl_crystal_size_max     0.40
_exptl_crystal_size_mid     0.30
_exptl_crystal_size_min     0.20
_exptl_crystal_density_diffrn     1.456
_exptl_crystal_density_meas     ?
_exptl_crystal_density_method     'not measured'
_exptl_crystal_F_000     976
_exptl_absorpt_coefficient_mu     0.351
_exptl_absorpt_correction_type     psi-scan
_exptl_absorpt_process_details     '(North <i>et al.</i>,  1968)'
_exptl_absorpt_correction_T_min     0.8724
_exptl_absorpt_correction_T_max     0.9331
_exptl_special_details     '(North et al., 1968)'
_diffrn_ambient_temperature     293(2)
_diffrn_radiation_type     MoK\a
_diffrn_radiation_wavelength     0.71073
_diffrn_radiation_source     'fine-focus sealed tube'
_diffrn_radiation_monochromator     graphite
_diffrn_measurement_device_type     'Enraf--Nonius CAD-4'
_diffrn_measurement_method     \w/2\q
_diffrn_detector_area_resol_mean     ?
_diffrn_reflns_number     4157
_diffrn_reflns_av_R_equivalents     0.0413
_diffrn_reflns_av_sigmaI/netI     0.0471
_diffrn_reflns_theta_min     1.99
_diffrn_reflns_theta_max     25.27
_diffrn_reflns_theta_full     25.27
_diffrn_measured_fraction_theta_max     0.999
_diffrn_measured_fraction_theta_full     0.999
_diffrn_reflns_limit_h_min     -13
_diffrn_reflns_limit_h_max     13
_diffrn_reflns_limit_k_min     0
_diffrn_reflns_limit_k_max     12
_diffrn_reflns_limit_l_min     0
_diffrn_reflns_limit_l_max     22
_diffrn_standards_number     3
_diffrn_standards_interval_count     200
_diffrn_standards_interval_time     120
_diffrn_standards_decay_%     0
_refine_special_details
;
;
_reflns_number_total     3944
_reflns_number_gt     2385
_reflns_threshold_expression     I>2\s(I)
_refine_ls_structure_factor_coef     Fsqd
_refine_ls_matrix_type     full
_refine_ls_R_factor_all     0.1333
_refine_ls_R_factor_gt     0.0818
_refine_ls_wR_factor_gt     0.2204
_refine_ls_wR_factor_ref     0.2896
_refine_ls_goodness_of_fit_ref     1.133
_refine_ls_restrained_S_all     1.133
_refine_ls_number_reflns     3944
_refine_ls_number_parameters     268
_refine_ls_number_restraints     0
_refine_ls_hydrogen_treatment     constr
_refine_ls_weighting_scheme     calc
_refine_ls_weighting_details
         'calc w=1/[\s^2^(Fo^2^)+(0.1372P)^2^+4.2262P] where P=(Fo^2^+2Fc^2^)/3'
_atom_sites_solution_hydrogens     geom
_atom_sites_solution_primary     direct
_atom_sites_solution_secondary     difmap
_refine_ls_shift/su_max     0.000
_refine_ls_shift/su_mean     0.000
_refine_diff_density_max     0.766
_refine_diff_density_min     -0.988
_refine_ls_extinction_method     none
_refine_ls_extinction_coef     ?
loop_
    _atom_type_symbol
    _atom_type_description
    _atom_type_scat_dispersion_real
    _atom_type_scat_dispersion_imag
    _atom_type_scat_source
    'C' 'C' 0.0033 0.0016
                         'International Tables Vol C Tables 4.2.6.8 and 6.1.1.4'
    'H' 'H' 0.0000 0.0000
                         'International Tables Vol C Tables 4.2.6.8 and 6.1.1.4'
    'N' 'N' 0.0061 0.0033
                         'International Tables Vol C Tables 4.2.6.8 and 6.1.1.4'
    'O' 'O' 0.0106 0.0060
                         'International Tables Vol C Tables 4.2.6.8 and 6.1.1.4'
    'F' 'F' 0.0171 0.0103
                         'International Tables Vol C Tables 4.2.6.8 and 6.1.1.4'
    'Cl' 'Cl' 0.1484 0.1585
                         'International Tables Vol C Tables 4.2.6.8 and 6.1.1.4'
_computing_data_collection     'CAD-4 Software (Enraf--Nonius, 1989)'
_computing_cell_refinement     'CAD-4 Software (Enraf--Nonius, 1989)'
_computing_data_reduction     'XCAD4 (Harms & Wocadlo, 1995)'
_computing_structure_solution     'SHELXS97 (Sheldrick, 2008)'
_computing_structure_refinement     'SHELXL97 (Sheldrick, 2008)'
_computing_molecular_graphics     'SHELXL97 (Sheldrick, 2008)'
_computing_publication_material     'SHELXL97 (Sheldrick, 2008)'
loop_
    _atom_site_type_symbol
    _atom_site_label
    _atom_site_fract_x
    _atom_site_fract_y
    _atom_site_fract_z
    _atom_site_U_iso_or_equiv
    _atom_site_adp_type
    _atom_site_calc_flag
    _atom_site_refinement_flags
    _atom_site_occupancy
    _atom_site_disorder_assembly
    _atom_site_disorder_group
    Cl Cl1 0.23061(14) 0.09615(16) 0.16895(10) 0.0611(5) Uani d . 1 . .
    Cl Cl2 0.02268(15) -0.30602(15) 0.02019(10) 0.0672(6) Uani d . 1 . .
    F F1 -0.5092(6) 0.3204(6) 0.2109(3) 0.127(2) Uani d . 1 . .
    F F2 -0.5604(4) 0.3418(6) -0.0403(2) 0.0995(17) Uani d . 1 . .
    N N1 -0.2177(4) 0.0877(5) 0.0826(3) 0.0473(12) Uani d . 1 . .
    H H1A -0.2132 0.1606 0.1042 0.057 Uiso calc R 1 . .
    O O1 0.5929(5) 0.0111(5) 0.2331(3) 0.0813(16) Uani d . 1 . .
    C C1 0.7375(8) 0.1501(10) 0.2970(5) 0.095 Uani d . 1 . .
    H H1B 0.7622 0.1938 0.3421 0.142 Uiso calc R 1 . .
    H H1C 0.7173 0.2116 0.2588 0.142 Uiso calc R 1 . .
    H H1D 0.8019 0.0969 0.2861 0.142 Uiso calc R 1 . .
    N N2 -0.4207(4) 0.1420(5) 0.0532(3) 0.0481(12) Uani d . 1 . .
    H H2A -0.4908 0.1202 0.0316 0.058 Uiso calc R 1 . .
    O O2 0.4801(5) -0.1199(6) 0.2895(3) 0.092 Uani d . 1 . .
    C C2 0.6371(8) 0.0743(9) 0.3027(4) 0.092(3) Uani d . 1 . .
    H H2B 0.5738 0.1271 0.3170 0.110 Uiso calc R 1 . .
    H H2C 0.6583 0.0100 0.3400 0.110 Uiso calc R 1 . .
    O O3 0.2254(3) -0.1568(4) 0.09703(19) 0.0458(10) Uani d . 1 . .
    C C3 0.5158(6) -0.0854(7) 0.2341(3) 0.0544(16) Uani d . 1 . .
    O O4 -0.3529(4) -0.0477(4) 0.0170(2) 0.0578(12) Uani d . 1 . .
    C C4 0.4795(5) -0.1407(6) 0.1610(4) 0.0545(16) Uani d . 1 . .
    H H4A 0.5512 -0.1638 0.1411 0.065 Uiso calc R 1 . .
    H H4B 0.4376 -0.0757 0.1297 0.065 Uiso calc R 1 . .
    O O5 -0.3196(4) 0.3054(5) 0.1175(3) 0.0775(16) Uani d . 1 . .
    C C5 0.3991(5) -0.2578(6) 0.1597(4) 0.0513(15) Uani d . 1 . .
    H H5A 0.4037 -0.3058 0.1156 0.062 Uiso calc R 1 . .
    H H5B 0.4293 -0.3121 0.2006 0.062 Uiso calc R 1 . .
    C C6 0.2705(5) -0.2267(6) 0.1628(3) 0.0436(13) Uani d . 1 . .
    H H6A 0.2246 -0.3046 0.1655 0.052 Uiso calc R 1 . .
    H H6B 0.2640 -0.1751 0.2053 0.052 Uiso calc R 1 . .
    C C7 0.1154(5) -0.1029(6) 0.0964(3) 0.0419(13) Uani d . 1 . .
    C C8 0.1028(5) 0.0189(6) 0.1269(3) 0.0431(13) Uani d . 1 . .
    C C9 -0.0055(5) 0.0791(6) 0.1230(3) 0.0455(14) Uani d . 1 . .
    H H9A -0.0108 0.1591 0.1440 0.055 Uiso calc R 1 . .
    C C10 -0.1091(5) 0.0182(5) 0.0867(3) 0.0440(14) Uani d . 1 . .
    C C11 -0.1009(5) -0.1023(5) 0.0560(3) 0.0453(14) Uani d . 1 . .
    H H11A -0.1688 -0.1437 0.0323 0.054 Uiso calc R 1 . .
    C C12 0.0113(5) -0.1586(5) 0.0618(3) 0.0464(14) Uani d . 1 . .
    C C13 -0.3273(5) 0.0529(6) 0.0489(3) 0.0428(13) Uani d . 1 . .
    C C14 -0.4138(6) 0.2591(6) 0.0874(3) 0.0509(15) Uani d . 1 . .
    C C15 -0.5308(5) 0.3250(5) 0.0855(3) 0.0431(13) Uani d . 1 . .
    C C16 -0.5738(7) 0.3548(7) 0.1491(4) 0.0622(18) Uani d . 1 . .
    C C17 -0.6834(8) 0.4151(7) 0.1493(5) 0.076(2) Uani d . 1 . .
    H H17A -0.7108 0.4325 0.1930 0.091 Uiso calc R 1 . .
    C C18 -0.7493(7) 0.4481(7) 0.0858(5) 0.074(2) Uani d . 1 . .
    H H18A -0.8236 0.4871 0.0854 0.089 Uiso calc R 1 . .
    C C19 -0.7083(6) 0.4251(7) 0.0223(4) 0.071(2) Uani d . 1 . .
    H H19A -0.7535 0.4498 -0.0215 0.085 Uiso calc R 1 . .
    C C20 -0.6010(6) 0.3657(7) 0.0230(3) 0.0574(17) Uani d . 1 . .
loop_
    _atom_site_aniso_label
    _atom_site_aniso_U_11
    _atom_site_aniso_U_22
    _atom_site_aniso_U_33
    _atom_site_aniso_U_12
    _atom_site_aniso_U_13
    _atom_site_aniso_U_23
    Cl1 0.0473(9) 0.0581(10) 0.0746(11) -0.0088(7) -0.0015(7) -0.0205(8)
    Cl2 0.0649(11) 0.0426(9) 0.0892(13) 0.0079(8) -0.0042(9) -0.0222(8)
    F1 0.181(6) 0.146(5) 0.057(3) 0.081(5) 0.027(3) 0.020(3)
    F2 0.104(3) 0.145(5) 0.048(2) 0.052(3) 0.006(2) -0.015(3)
    N1 0.047(3) 0.041(3) 0.050(3) 0.010(2) -0.007(2) -0.010(2)
    O1 0.092(4) 0.072(3) 0.068(3) -0.033(3) -0.024(3) 0.011(3)
    C1 0.095 0.095 0.095 0.000 0.014 0.000
    N2 0.048(3) 0.038(3) 0.056(3) 0.009(2) 0.001(2) -0.010(2)
    O2 0.092 0.092 0.092 0.000 0.014 0.000
    C2 0.109(7) 0.085(6) 0.068(5) -0.039(5) -0.029(5) -0.001(4)
    O3 0.042(2) 0.058(3) 0.038(2) 0.0023(19) 0.0072(16) -0.0027(18)
    C3 0.055(4) 0.060(4) 0.047(4) -0.001(3) 0.006(3) 0.015(3)
    O4 0.048(2) 0.041(2) 0.077(3) 0.0065(19) -0.015(2) -0.021(2)
    C4 0.045(3) 0.056(4) 0.063(4) -0.008(3) 0.009(3) -0.001(3)
    O5 0.053(3) 0.058(3) 0.111(4) 0.000(2) -0.020(3) -0.034(3)
    C5 0.038(3) 0.052(4) 0.063(4) 0.002(3) 0.008(3) -0.001(3)
    C6 0.043(3) 0.042(3) 0.045(3) 0.003(3) 0.004(2) 0.001(3)
    C7 0.041(3) 0.048(3) 0.036(3) 0.002(3) 0.004(2) 0.004(3)
    C8 0.046(3) 0.043(3) 0.040(3) -0.009(3) 0.004(2) -0.003(3)
    C9 0.052(3) 0.043(3) 0.039(3) 0.002(3) 0.001(3) -0.008(3)
    C10 0.047(3) 0.040(3) 0.041(3) 0.002(3) -0.004(2) -0.001(3)
    C11 0.045(3) 0.038(3) 0.051(3) 0.002(3) -0.001(3) -0.006(3)
    C12 0.054(3) 0.035(3) 0.049(3) 0.001(3) 0.005(3) 0.000(3)
    C13 0.040(3) 0.043(3) 0.043(3) 0.011(3) -0.004(2) -0.003(3)
    C14 0.053(4) 0.046(4) 0.051(4) 0.001(3) 0.003(3) -0.002(3)
    C15 0.044(3) 0.037(3) 0.049(3) -0.005(2) 0.008(3) -0.001(3)
    C16 0.091(5) 0.051(4) 0.049(4) 0.010(4) 0.024(4) 0.011(3)
    C17 0.101(6) 0.055(4) 0.085(6) 0.026(4) 0.056(5) 0.005(4)
    C18 0.060(4) 0.050(4) 0.114(7) 0.015(3) 0.020(4) -0.022(4)
    C19 0.062(4) 0.073(5) 0.074(5) 0.016(4) 0.001(4) -0.019(4)
    C20 0.059(4) 0.061(4) 0.050(4) 0.007(3) -0.002(3) -0.018(3)
_geom_special_details
;
;
loop_
    _geom_bond_atom_site_label_1
    _geom_bond_atom_site_label_2
    _geom_bond_site_symmetry_2
    _geom_bond_distance
    _geom_bond_publ_flag
    Cl1 C8 . 1.730(6) yes
    Cl2 C12 . 1.739(6) yes
    F1 C16 . 1.314(9) yes
    F2 C20 . 1.350(7) yes
    N1 C13 . 1.347(7) yes
    N1 C10 . 1.414(7) yes
    N1 H1A . 0.8600 ?
    O1 C3 . 1.333(8) yes
    O1 C2 . 1.472(9) yes
    C1 C2 . 1.399(11) ?
    C1 H1B . 0.9600 ?
    C1 H1C . 0.9600 ?
    C1 H1D . 0.9600 ?
    N2 C14 . 1.378(8) yes
    N2 C13 . 1.417(7) yes
    N2 H2A . 0.8600 ?
    O2 C3 . 1.217(8) yes
    C2 H2B . 0.9700 ?
    C2 H2C . 0.9700 ?
    O3 C7 . 1.360(6) yes
    O3 C6 . 1.449(7) yes
    C3 C4 . 1.477(9) ?
    O4 C13 . 1.223(7) yes
    C4 C5 . 1.522(9) ?
    C4 H4A . 0.9700 ?
    C4 H4B . 0.9700 ?
    O5 C14 . 1.222(7) yes
    C5 C6 . 1.494(8) ?
    C5 H5A . 0.9700 ?
    C5 H5B . 0.9700 ?
    C6 H6A . 0.9700 ?
    C6 H6B . 0.9700 ?
    C7 C12 . 1.379(8) ?
    C7 C8 . 1.410(8) ?
    C8 C9 . 1.365(8) ?
    C9 C10 . 1.408(8) ?
    C9 H9A . 0.9300 ?
    C10 C11 . 1.394(8) ?
    C11 C12 . 1.383(8) ?
    C11 H11A . 0.9300 ?
    C14 C15 . 1.482(8) ?
    C15 C20 . 1.372(9) ?
    C15 C16 . 1.381(8) ?
    C16 C17 . 1.386(10) ?
    C17 C18 . 1.342(11) ?
    C17 H17A . 0.9300 ?
    C18 C19 . 1.354(10) ?
    C18 H18A . 0.9300 ?
    C19 C20 . 1.358(9) ?
    C19 H19A . 0.9300 ?
loop_
    _geom_angle_atom_site_label_1
    _geom_angle_atom_site_label_2
    _geom_angle_atom_site_label_3
    _geom_angle_site_symmetry_1
    _geom_angle_site_symmetry_3
    _geom_angle
    _geom_angle_publ_flag
    C13 N1 C10 . . 127.6(5) yes
    C13 N1 H1A . . 116.2 ?
    C10 N1 H1A . . 116.2 yes
    C3 O1 C2 . . 117.4(6) yes
    C2 C1 H1B . . 109.5 ?
    C2 C1 H1C . . 109.5 ?
    H1B C1 H1C . . 109.5 ?
    C2 C1 H1D . . 109.5 ?
    H1B C1 H1D . . 109.5 ?
    H1C C1 H1D . . 109.5 ?
    C14 N2 C13 . . 128.4(5) ?
    C14 N2 H2A . . 115.8 ?
    C13 N2 H2A . . 115.8 ?
    C1 C2 O1 . . 110.9(8) yes
    C1 C2 H2B . . 109.5 ?
    O1 C2 H2B . . 109.5 ?
    C1 C2 H2C . . 109.5 ?
    O1 C2 H2C . . 109.5 ?
    H2B C2 H2C . . 108.1 ?
    C7 O3 C6 . . 114.7(4) yes
    O2 C3 O1 . . 122.5(7) yes
    O2 C3 C4 . . 125.6(6) yes
    O1 C3 C4 . . 111.9(5) yes
    C3 C4 C5 . . 114.3(6) ?
    C3 C4 H4A . . 108.7 ?
    C5 C4 H4A . . 108.7 ?
    C3 C4 H4B . . 108.7 ?
    C5 C4 H4B . . 108.7 ?
    H4A C4 H4B . . 107.6 ?
    C6 C5 C4 . . 113.7(5) ?
    C6 C5 H5A . . 108.8 ?
    C4 C5 H5A . . 108.8 ?
    C6 C5 H5B . . 108.8 ?
    C4 C5 H5B . . 108.8 ?
    H5A C5 H5B . . 107.7 ?
    O3 C6 C5 . . 107.1(5) yes
    O3 C6 H6A . . 110.3 ?
    C5 C6 H6A . . 110.3 ?
    O3 C6 H6B . . 110.3 ?
    C5 C6 H6B . . 110.3 ?
    H6A C6 H6B . . 108.5 ?
    O3 C7 C12 . . 122.4(5) yes
    O3 C7 C8 . . 121.3(5) yes
    C12 C7 C8 . . 116.1(5) ?
    C9 C8 C7 . . 122.6(5) ?
    C9 C8 Cl1 . . 118.9(4) yes
    C7 C8 Cl1 . . 118.4(4) yes
    C8 C9 C10 . . 119.1(5) ?
    C8 C9 H9A . . 120.5 ?
    C10 C9 H9A . . 120.5 ?
    C11 C10 C9 . . 120.2(5) ?
    C11 C10 N1 . . 123.7(5) yes
    C9 C10 N1 . . 116.1(5) yes
    C12 C11 C10 . . 118.1(5) ?
    C12 C11 H11A . . 121.0 ?
    C10 C11 H11A . . 121.0 ?
    C7 C12 C11 . . 123.9(5) ?
    C7 C12 Cl2 . . 117.9(5) yes
    C11 C12 Cl2 . . 118.1(5) yes
    O4 C13 N1 . . 126.2(5) yes
    O4 C13 N2 . . 118.2(5) yes
    N1 C13 N2 . . 115.6(5) yes
    O5 C14 N2 . . 123.3(6) yes
    O5 C14 C15 . . 122.2(6) yes
    N2 C14 C15 . . 114.5(5) yes
    C20 C15 C16 . . 115.1(6) ?
    C20 C15 C14 . . 124.0(5) ?
    C16 C15 C14 . . 120.8(6) ?
    F1 C16 C15 . . 117.9(6) yes
    F1 C16 C17 . . 119.7(6) yes
    C15 C16 C17 . . 122.3(7) ?
    C18 C17 C16 . . 119.2(7) ?
    C18 C17 H17A . . 120.4 ?
    C16 C17 H17A . . 120.4 ?
    C17 C18 C19 . . 120.4(7) ?
    C17 C18 H18A . . 119.8 ?
    C19 C18 H18A . . 119.8 ?
    C18 C19 C20 . . 119.7(7) ?
    C18 C19 H19A . . 120.1 ?
    C20 C19 H19A . . 120.1 ?
    F2 C20 C19 . . 119.8(6) yes
    F2 C20 C15 . . 117.1(6) yes
    C19 C20 C15 . . 123.2(6) ?
loop_
    _geom_torsion_atom_site_label_1
    _geom_torsion_atom_site_label_2
    _geom_torsion_atom_site_label_3
    _geom_torsion_atom_site_label_4
    _geom_torsion_site_symmetry_1
    _geom_torsion_site_symmetry_2
    _geom_torsion_site_symmetry_3
    _geom_torsion_site_symmetry_4
    _geom_torsion
    _geom_torsion_publ_flag
    C3 O1 C2 C1 . . . . 165.2(8) ?
    C2 O1 C3 O2 . . . . 1.5(10) ?
    C2 O1 C3 C4 . . . . -179.5(7) ?
    O2 C3 C4 C5 . . . . -5.6(10) ?
    O1 C3 C4 C5 . . . . 175.5(5) ?
    C3 C4 C5 C6 . . . . 79.5(7) ?
    C7 O3 C6 C5 . . . . -169.7(5) ?
    C4 C5 C6 O3 . . . . 64.3(7) ?
    C6 O3 C7 C12 . . . . -99.1(6) ?
    C6 O3 C7 C8 . . . . 85.8(6) ?
    O3 C7 C8 C9 . . . . 175.6(5) ?
    C12 C7 C8 C9 . . . . 0.3(8) ?
    O3 C7 C8 Cl1 . . . . -2.8(7) ?
    C12 C7 C8 Cl1 . . . . -178.2(4) ?
    C7 C8 C9 C10 . . . . -0.5(9) ?
    Cl1 C8 C9 C10 . . . . 177.9(4) ?
    C8 C9 C10 C11 . . . . 0.7(9) ?
    C8 C9 C10 N1 . . . . -178.0(5) ?
    C13 N1 C10 C11 . . . . -1.2(9) ?
    C13 N1 C10 C9 . . . . 177.4(6) ?
    C9 C10 C11 C12 . . . . -0.6(9) ?
    N1 C10 C11 C12 . . . . 178.0(5) ?
    O3 C7 C12 C11 . . . . -175.5(5) ?
    C8 C7 C12 C11 . . . . -0.2(9) ?
    O3 C7 C12 Cl2 . . . . 2.2(8) ?
    C8 C7 C12 Cl2 . . . . 177.5(4) ?
    C10 C11 C12 C7 . . . . 0.4(9) ?
    C10 C11 C12 Cl2 . . . . -177.4(4) ?
    C10 N1 C13 O4 . . . . 2.0(10) ?
    C10 N1 C13 N2 . . . . -179.6(5) ?
    C14 N2 C13 O4 . . . . 178.4(6) ?
    C14 N2 C13 N1 . . . . -0.2(9) ?
    C13 N2 C14 O5 . . . . 3.4(10) ?
    C13 N2 C14 C15 . . . . -176.1(5) ?
    O5 C14 C15 C20 . . . . 116.7(8) ?
    N2 C14 C15 C20 . . . . -63.8(8) ?
    O5 C14 C15 C16 . . . . -60.2(9) ?
    N2 C14 C15 C16 . . . . 119.3(6) ?
    C20 C15 C16 F1 . . . . -178.7(7) ?
    C14 C15 C16 F1 . . . . -1.5(10) ?
    C20 C15 C16 C17 . . . . 3.5(10) ?
    C14 C15 C16 C17 . . . . -179.3(6) ?
    F1 C16 C17 C18 . . . . -179.1(8) ?
    C15 C16 C17 C18 . . . . -1.3(12) ?
    C16 C17 C18 C19 . . . . -1.3(12) ?
    C17 C18 C19 C20 . . . . 1.4(12) ?
    C18 C19 C20 F2 . . . . 179.5(7) ?
    C18 C19 C20 C15 . . . . 1.1(11) ?
    C16 C15 C20 F2 . . . . 178.1(6) ?
    C14 C15 C20 F2 . . . . 1.0(10) ?
    C16 C15 C20 C19 . . . . -3.4(10) ?
    C14 C15 C20 C19 . . . . 179.5(6) ?
loop_
    _geom_hbond_atom_site_label_D
    _geom_hbond_atom_site_label_H
    _geom_hbond_atom_site_label_A
    _geom_hbond_site_symmetry_A
    _geom_hbond_distance_DH
    _geom_hbond_distance_HA
    _geom_hbond_distance_DA
    _geom_hbond_angle_DHA
    _geom_hbond_publ_flag
    N2 H2A O4 3_455 0.86 2.00 2.856(6) 173 yes
    C5 H5A F2 3_555 0.97 2.44 3.201(8) 135 yes
    N1 H1A O5 . 0.86 1.97 2.675(7) 138 yes
data_global
_journal_date_recd_electronic     2008-07-16
_journal_date_accepted     2008-08-03
_journal_name_full     'Acta Crystallographica, Section E'
_journal_year     2008
_journal_volume     64
_journal_issue      9
_journal_page_first     o1729
_journal_page_last     o1729
_journal_paper_category     QO
_journal_coeditor_code     CS2088
_publ_contact_author_name     'Professor Fang-shi Li'
_publ_contact_author_address
;
'Fang-shi Li'
Department of Applied Chemistry
College of Science
Nanjing University of Technolgy
Xinmofan Road No.5
Nanjing 210009
People's Republic of China
;
_publ_contact_author_email     fangshi.li@njut.edu.cn
_publ_contact_author_fax     '86 25  83587450'
_publ_contact_author_phone     '86 25 83587450'
_publ_section_title
;
Ethyl 4-{2,6-dichloro-4-[3-(2,6-difluorobenzoyl)ureido]phenoxy}butanoate
;
loop_
    _publ_author_name
    _publ_author_address
    'Yin-Hong Liu'
;
Department of Applied Chemistry
College of Science
Nanjing University of Technolgy
Xinmofan Road No. 5
Nanjing 210009
People's Republic of China
;
    'Fang-Shi Li'
;
Department of Applied Chemistry
College of Science
Nanjing University of Technolgy
Xinmofan Road No. 5
Nanjing 210009
People's Republic of China
;
    'Yi Li'
;
Department of Applied Chemistry
College of Science
Nanjing University of Technolgy
Xinmofan Road No. 5
Nanjing 210009
People's Republic of China
;
    'Da-Sheng Yu'
;
Department of Applied Chemistry
College of Science
Nanjing University of Technolgy
Xinmofan Road No. 5
Nanjing 210009
People's Republic of China
;
    'Chui Lu'
;
Department of Applied Chemistry
College of Science
Nanjing University of Technolgy
Xinmofan Road No. 5
Nanjing 210009
People's Republic of China
;
