# Supplementary material for: Ethyl 4-{2,6-dichloro-4-[3-(2,6-difluoro­benzo­yl)ureido]phen­oxy}butanoate
Source: Acta Crystallogr Sect E Struct Rep Online. 2008 Aug 9;64(Pt 9):o1729. doi: 10.1107/S1600536808024987 (PMC2960724; doi:10.1107/S1600536808024987)
Supplement: Supplementary file 2 [file e-64-o1729-Isup2.hkl]

# 
# h,k,l, Fc-squared, Fo-squared, sigma(Fo-squared) and status flag 
# 
data_I
_shelx_title ' X in P2(1)/n' 
_shelx_refln_list_code          4 
_shelx_F_calc_maximum      231.59 
_exptl_crystal_F_000       976.00 
_reflns_d_resolution_high  0.8325 
 
loop_ 
 _symmetry_equiv_pos_as_xyz 
 'x, y, z' 
 '-x+1/2, y+1/2, -z+1/2' 
 '-x, -y, -z' 
 'x-1/2, -y-1/2, z-1/2' 
 
_cell_length_a    11.2620 
_cell_length_b    10.4630 
_cell_length_c    18.6130 
_cell_angle_alpha  90.000 
_cell_angle_beta   98.780 
_cell_angle_gamma  90.000 
 
_shelx_F_squared_multiplier     1.000 
 
loop_ 
 _refln_index_h 
 _refln_index_k 
 _refln_index_l 
 _refln_F_squared_calc 
 _refln_F_squared_meas 
 _refln_F_squared_sigma 
 _refln_observed_status 
   2   0   0     3621.94     4771.70     26.45 o 
   4   0   0    13021.16    12292.01     55.41 o 
   6   0   0      987.26     1235.50     22.33 o 
   8   0   0     1836.26     1723.67     32.34 o 
  10   0   0      457.47      576.31     24.41 o 
  12   0   0       78.92      114.94     17.22 o 
   1   1   0      767.75     1046.90     10.58 o 
   2   1   0      114.83       77.79      3.95 o 
   3   1   0     1992.37     2587.63     22.57 o 
   4   1   0     1402.12     1565.49     19.66 o 
   5   1   0      126.19      217.58      9.17 o 
   6   1   0      819.14     1019.15     19.66 o 
   7   1   0     2480.67     2410.86     32.81 o 
   8   1   0     1087.03     1122.19     25.31 o 
   9   1   0     1464.00     1494.55     31.77 o 
  10   1   0      308.47      354.30     19.38 o 
  11   1   0       55.90       88.99     12.89 o 
  12   1   0       45.54       50.36     14.34 o 
  13   1   0        0.07        1.90     14.90 o 
   0   2   0       11.16       82.63      4.09 o 
   1   2   0    11190.12    10413.76    169.56 o 
   2   2   0     8063.72     8813.10     40.90 o 
   3   2   0     1430.84     1510.10     19.00 o 
   4   2   0     3942.13     4084.76     34.92 o 
   5   2   0     1798.29     2106.41     28.21 o 
   6   2   0       42.78       61.96      8.70 o 
   7   2   0        7.50        4.89      7.00 o 
   8   2   0      161.45      183.58     13.26 o 
   9   2   0       87.41      111.09     13.59 o 
  10   2   0       13.30        6.94     11.66 o 
  11   2   0       17.02       13.13     13.83 o 
  12   2   0        0.84       21.43     12.32 o 
  13   2   0        3.49       17.43     17.43 o 
   1   3   0     2277.69     2460.15     23.24 o 
   2   3   0     1208.28     1513.39     19.32 o 
   3   3   0     3474.40     3588.86      3.79 o 
   4   3   0      923.53     1128.00     20.54 o 
   5   3   0        1.25        6.64      7.33 o 
   6   3   0      341.60      292.90     14.23 o 
   7   3   0      272.23      350.94     16.36 o 
   8   3   0      110.24      144.87     13.74 o 
   9   3   0       44.37       30.12     11.96 o 
  10   3   0       38.68       44.91     12.93 o 
  11   3   0        8.98        3.15     14.66 o 
  12   3   0       17.47       17.27     18.76 o 
   0   4   0    12614.11    12614.91     60.75 o 
   1   4   0       91.17      206.59      8.52 o 
   2   4   0      227.65      228.12      8.96 o 
   3   4   0        0.42        0.00      5.21 o 
   4   4   0     6404.86     5685.16      6.57 o 
   5   4   0      769.09      522.51     18.06 o 
   6   4   0        1.20        2.08      6.57 o 
   7   4   0      945.42     1084.21     29.45 o 
   8   4   0       85.84      115.01     14.73 o 
   9   4   0       54.14       46.24     14.41 o 
  10   4   0        2.20       10.29     14.38 o 
  11   4   0       61.61      114.47     20.10 o 
  12   4   0        7.44       17.81     17.81 o 
   1   5   0       79.57      119.71      7.78 o 
   2   5   0      495.20      570.25     15.83 o 
   3   5   0      244.40      255.86     12.44 o 
   4   5   0      523.62      508.94      6.82 o 
   5   5   0      584.84      669.74     21.64 o 
   6   5   0       47.72       76.01      9.55 o 
   7   5   0      327.36      385.61     19.86 o 
   8   5   0      183.33      177.17     17.54 o 
   9   5   0      515.97      646.36     31.68 o 
  10   5   0        0.14        8.94     16.59 o 
  11   5   0      151.27      200.63     24.68 o 
  12   5   0        2.31        6.89     20.29 o 
   0   6   0        6.02        4.99      6.24 o 
   1   6   0       51.75       33.54      7.12 o 
   2   6   0     4200.05     4179.18     45.58 o 
   3   6   0     2188.77     1918.61     33.61 o 
   4   6   0        1.68        3.29      8.32 o 
   5   6   0       17.56       18.00     18.00 o 
   6   6   0      170.08      219.53     16.45 o 
   7   6   0      290.22      286.44     19.07 o 
   8   6   0       43.23       40.07     14.08 o 
   9   6   0       28.30       35.22     15.98 o 
  10   6   0        4.55        1.16     17.76 o 
  11   6   0       62.19       16.91     16.91 o 
   1   7   0      184.64      158.80     13.28 o 
   2   7   0      415.51      352.55     17.93 o 
   3   7   0      125.45      108.65     12.73 o 
   4   7   0      392.99      433.73     21.03 o 
   5   7   0        0.62       15.15     11.92 o 
   6   7   0      258.21      222.83     17.44 o 
   7   7   0      152.69      100.18     17.37 o 
   8   7   0        2.69        2.10     14.98 o 
   9   7   0        2.68        8.12     17.11 o 
  10   7   0      353.38      305.98     29.30 o 
  11   7   0       19.86       36.17     19.36 o 
   0   8   0      328.56      451.06     21.24 o 
   1   8   0      552.92      546.78     22.73 o 
   2   8   0        2.86       11.20     11.20 o 
   3   8   0       50.08       62.66     13.25 o 
   4   8   0      920.74      878.92     32.51 o 
   5   8   0      962.38      856.30     33.49 o 
   6   8   0     1227.20     1184.21     40.79 o 
   7   8   0       20.69       36.55     16.38 o 
   8   8   0        4.69       20.70     14.93 o 
   9   8   0       22.13       41.63     17.09 o 
  10   8   0       67.61       43.45     21.72 o 
   1   9   0        1.68        3.26     11.51 o 
   2   9   0       75.38      121.36     14.78 o 
   3   9   0      598.83      544.74     26.82 o 
   4   9   0      363.22      326.11     23.30 o 
   5   9   0      118.80      145.53     17.89 o 
   6   9   0      176.17      115.00     21.17 o 
   7   9   0        0.09       24.70     17.80 o 
   8   9   0       64.36       84.83     20.38 o 
   9   9   0       18.73       20.33     19.95 o 
   0  10   0      125.33      122.88     18.46 o 
   1  10   0        5.05       26.76     15.64 o 
   2  10   0        0.98       32.40     12.47 o 
   3  10   0        5.87       15.27     15.27 o 
   4  10   0      142.36      162.45     21.01 o 
   5  10   0       36.87       18.06     18.06 o 
   6  10   0        3.98       15.64     15.64 o 
   7  10   0        6.81       41.63     17.24 o 
   8  10   0       33.48       80.82     19.24 o 
   1  11   0       18.49        9.35     16.92 o 
   2  11   0        0.03       10.61     16.04 o 
   3  11   0      240.89      210.50     22.80 o 
   4  11   0       46.48       64.22     19.42 o 
   5  11   0       59.18       59.06     19.90 o 
   6  11   0       16.11        1.38     22.38 o 
   0  12   0       77.21       89.47     22.91 o 
   1  12   0      186.73      177.93     24.83 o 
   2  12   0        6.32       19.34     19.34 o 
   3  12   0       16.28       20.57     20.82 o 
 -13   0   1        5.92       11.70     11.70 o 
 -11   0   1       31.85       53.78     12.09 o 
  -9   0   1     4462.03     4092.63     50.65 o 
  -7   0   1        7.90        6.14      6.14 o 
  -5   0   1    11442.84    11591.01     57.93 o 
  -3   0   1       62.47       84.11      4.49 o 
  -1   0   1      798.66     1206.99     10.40 o 
   1   0   1     5254.24     5871.73    102.73 o 
   3   0   1    12522.70    12137.63    212.92 o 
   5   0   1      336.24      343.26     11.76 o 
   7   0   1      949.20     1058.34     23.45 o 
   9   0   1      652.75      606.74     25.65 o 
  11   0   1      259.43      239.22     20.82 o 
  13   0   1        1.99       16.42     16.42 o 
 -13   1   1      129.90      140.25     15.33 o 
 -12   1   1       15.82       15.48     11.05 o 
 -11   1   1        7.99        4.10     10.06 o 
 -10   1   1      166.30      137.05     13.98 o 
  -9   1   1      325.10      341.52     17.00 o 
  -8   1   1        8.01        2.64      7.72 o 
  -7   1   1      166.56      138.79      9.13 o 
  -6   1   1       56.39       88.88      6.89 o 
  -5   1   1      369.42      471.04     12.05 o 
  -4   1   1     1866.16     1573.80     20.25 o 
  -3   1   1      581.01      529.26     11.07 o 
  -2   1   1     3948.24     4192.79     26.67 o 
  -1   1   1        5.95        1.77      1.77 o 
   0   1   1     6188.48     7050.06     73.91 o 
   1   1   1     2168.56     2806.17     17.40 o 
   2   1   1     9337.37     9192.06    153.62 o 
   3   1   1      288.39      268.07      7.72 o 
   4   1   1      697.58     1034.93     16.05 o 
   5   1   1       10.44       14.83      4.57 o 
   6   1   1       71.26       53.25      7.11 o 
   7   1   1      407.22      409.28     14.89 o 
   8   1   1     1561.94     1682.84     30.61 o 
   9   1   1      142.46      102.31     12.72 o 
  10   1   1        3.60        6.87     12.11 o 
  11   1   1      308.51      369.44     22.48 o 
  12   1   1       99.34       96.55     16.52 o 
  13   1   1        2.94        4.08     15.15 o 
 -13   2   1        4.14       25.02     12.73 o 
 -12   2   1       13.76        0.00     13.59 o 
 -11   2   1        4.21       12.84     12.84 o 
 -10   2   1       36.64       15.39     12.21 o 
  -9   2   1       76.35       45.41     12.45 o 
  -8   2   1       11.81       22.07      8.05 o 
  -7   2   1      722.87      646.25     20.05 o 
  -6   2   1     5003.32     4519.07     44.49 o 
  -5   2   1     3302.03     4014.09     38.07 o 
  -4   2   1     5187.46     5319.89     40.58 o 
  -3   2   1     4323.63     4178.28     32.56 o 
  -2   2   1    22718.00    21106.74    276.90 o 
  -1   2   1      336.80      276.56      7.34 o 
   0   2   1     1847.83     2504.22     48.28 o 
   1   2   1     1442.24     1883.17     17.75 o 
   2   2   1     1877.94     1741.64     18.68 o 
   3   2   1      790.07      667.52     13.02 o 
   4   2   1     2659.91     2766.11     28.54 o 
   5   2   1     1956.20     2458.98     29.79 o 
   6   2   1      101.57       82.62      8.03 o 
   7   2   1      799.15      890.21     22.77 o 
   8   2   1        2.21        1.66      8.38 o 
   9   2   1      281.25      299.55     17.54 o 
  10   2   1       57.26       36.73     12.14 o 
  11   2   1      156.48      151.86     17.99 o 
  12   2   1       43.94       60.69     14.98 o 
  13   2   1        0.04        9.52     13.83 o 
 -13   3   1        6.36       15.85     18.07 o 
 -12   3   1       23.92       29.96     15.79 o 
 -11   3   1       42.52       76.99     16.57 o 
 -10   3   1       33.51       45.52     14.02 o 
  -9   3   1       22.82       29.70     11.65 o 
  -8   3   1       44.92       24.39      9.99 o 
  -7   3   1       85.37       41.36      9.18 o 
  -6   3   1      261.12      228.37      7.10 o 
  -5   3   1     1009.08     1196.99     24.19 o 
  -4   3   1      656.23      983.66     19.99 o 
  -3   3   1     1989.08     1619.66     22.71 o 
  -2   3   1     8309.39     8070.94      3.67 o 
  -1   3   1     2686.01     2925.64     26.55 o 
   0   3   1     7227.16     8159.25     30.31 o 
   1   3   1    11941.31    11546.32    212.47 o 
   2   3   1     3173.08     3795.23     31.05 o 
   3   3   1     2621.27     2651.91      3.65 o 
   4   3   1      461.97      372.80      5.48 o 
   5   3   1     4689.10     4583.32      5.44 o 
   6   3   1      716.52      738.33      8.73 o 
   7   3   1       79.34      106.80     11.32 o 
   8   3   1      196.64      158.76     14.08 o 
   9   3   1      396.77      397.60     22.03 o 
  10   3   1       27.60       28.30     12.66 o 
  11   3   1       38.89       62.15     15.20 o 
  12   3   1       45.86       56.62     18.35 o 
 -12   4   1       25.17       30.83     19.60 o 
 -11   4   1       13.83       33.42     16.19 o 
 -10   4   1      197.21      227.47     21.31 o 
  -9   4   1      378.64      415.19     24.42 o 
  -8   4   1      814.06      958.54     30.92 o 
  -7   4   1        1.07        6.82     10.18 o 
  -6   4   1        1.42        4.27      7.09 o 
  -5   4   1      995.60      916.68     23.31 o 
  -4   4   1     6110.51     7434.32     55.85 o 
  -3   4   1     1018.48      967.03      5.79 o 
  -2   4   1       79.43       98.91      7.28 o 
  -1   4   1      200.49      304.85     10.52 o 
   0   4   1     4403.37     5359.95     76.66 o 
   1   4   1     1577.28     1822.00     23.40 o 
   2   4   1      940.43     1056.09     18.99 o 
   3   4   1      977.27      799.27      6.11 o 
   4   4   1      808.59      707.54      5.72 o 
   5   4   1       89.76       11.16      6.39 o 
   6   4   1       10.11       22.41      7.68 o 
   7   4   1        4.87        1.31     10.63 o 
   8   4   1      320.68      334.45     19.71 o 
   9   4   1      142.21      127.46     17.69 o 
  10   4   1      223.61      218.51     21.49 o 
  11   4   1       31.13       85.79     17.89 o 
  12   4   1        0.79       15.12     18.50 o 
 -12   5   1       47.32       71.76     20.05 o 
 -11   5   1        0.22       30.05     16.85 o 
 -10   5   1       73.27       96.76     20.09 o 
  -9   5   1       20.72       47.86     15.95 o 
  -8   5   1        4.32        4.15     14.83 o 
  -7   5   1       52.34       54.05     12.55 o 
  -6   5   1      352.70      297.73     17.38 o 
  -5   5   1       28.80       27.63      8.01 o 
  -4   5   1        0.35       14.61      7.36 o 
  -3   5   1     1006.05     1066.57     23.45 o 
  -2   5   1     1232.93     1114.86     22.39 o 
  -1   5   1        4.86        2.97      5.65 o 
   0   5   1     5977.71     6215.28    132.41 o 
   1   5   1     1178.33     1180.37     21.78 o 
   2   5   1      414.26      447.52     14.84 o 
   3   5   1      649.45      644.16     18.40 o 
   4   5   1     4677.06     5220.63      9.94 o 
   5   5   1        5.87       10.30      7.78 o 
   6   5   1        4.60        0.66      8.11 o 
   7   5   1       35.42       25.76     10.87 o 
   8   5   1      192.59        3.46     15.41 o 
   9   5   1      600.21      578.76     32.41 o 
  10   5   1       21.85       10.12     17.59 o 
  11   5   1        7.82        8.78     17.69 o 
  12   5   1       47.91       32.74     21.12 o 
 -11   6   1      107.63      104.23     24.03 o 
 -10   6   1        7.93        9.92     17.14 o 
  -9   6   1       22.54       32.64     16.25 o 
  -8   6   1      107.60      143.26     16.55 o 
  -7   6   1      743.18      732.16     28.96 o 
  -6   6   1      167.02      126.16     15.35 o 
  -5   6   1       24.23        5.07      9.80 o 
  -4   6   1      230.93      241.92     15.17 o 
  -3   6   1      341.39      240.29     13.88 o 
  -2   6   1     3424.81     3529.09     44.05 o 
  -1   6   1      804.93      702.04     20.20 o 
   0   6   1       59.68       85.72      8.63 o 
   1   6   1      818.74      660.05     19.51 o 
   2   6   1      300.65      270.73     13.51 o 
   3   6   1      363.34      222.77     13.43 o 
   4   6   1      120.91       97.64     12.02 o 
   5   6   1      257.85      233.08     11.25 o 
   6   6   1      496.49      625.88     25.70 o 
   7   6   1       59.17       25.01     13.27 o 
   8   6   1      202.81      180.86     20.81 o 
   9   6   1        0.06       16.61     16.61 o 
  10   6   1      182.27      246.69     25.52 o 
  11   6   1        1.99       14.78     17.60 o 
 -11   7   1      116.17      134.53     26.68 o 
 -10   7   1        4.02       20.34     20.34 o 
  -9   7   1       29.63       30.29     20.33 o 
  -8   7   1      131.04      118.69     18.74 o 
  -7   7   1      190.00      278.09     22.12 o 
  -6   7   1       12.57        5.01     12.40 o 
  -5   7   1      563.70      523.11     24.14 o 
  -4   7   1      116.36      183.20     14.98 o 
  -3   7   1      360.99      396.15     18.93 o 
  -2   7   1      386.90      356.61     18.60 o 
  -1   7   1      227.24      211.84     15.00 o 
   0   7   1      494.80      462.35     31.04 o 
   1   7   1      638.63      559.45     20.34 o 
   2   7   1       81.15       28.77      9.10 o 
   3   7   1        1.60       19.05      9.36 o 
   4   7   1       22.22        0.00     12.59 o 
   5   7   1     1572.45     1761.69     41.85 o 
   6   7   1        9.99        4.25     11.46 o 
   7   7   1        6.72       10.38     12.83 o 
   8   7   1      124.45       72.41     17.59 o 
   9   7   1      116.29      182.82     21.27 o 
  10   7   1       74.50      112.31     22.00 o 
 -10   8   1      148.01      131.86     26.59 o 
  -9   8   1       29.27       44.42     19.29 o 
  -8   8   1       49.31       76.22     19.49 o 
  -7   8   1        9.47       16.21     16.21 o 
  -6   8   1       84.98       66.40     18.84 o 
  -5   8   1       61.27       65.63     17.83 o 
  -4   8   1     1053.25     1215.14     38.49 o 
  -3   8   1     1301.33     1348.98     37.78 o 
  -2   8   1       58.94       66.47     11.94 o 
  -1   8   1      121.64      137.27     13.45 o 
   0   8   1       58.12       94.74     19.43 o 
   1   8   1      419.01      437.41     21.28 o 
   2   8   1      163.59      172.00     16.45 o 
   3   8   1      970.46      939.99     31.13 o 
   4   8   1       89.56      165.34     18.80 o 
   5   8   1        3.24        1.78     15.48 o 
   6   8   1       22.73       17.49     15.89 o 
   7   8   1       10.53       21.41     17.39 o 
   8   8   1       68.61       82.42     20.09 o 
   9   8   1       22.88       14.18     18.01 o 
  10   8   1       22.53       45.57     19.83 o 
  -9   9   1       80.41       69.51     27.29 o 
  -8   9   1        1.65       17.60     18.29 o 
  -7   9   1        8.31       33.47     15.68 o 
  -6   9   1      184.12      184.60     23.35 o 
  -5   9   1       14.86       16.73     16.73 o 
  -4   9   1       18.85       53.23     15.76 o 
  -3   9   1       56.11       55.63     16.59 o 
  -2   9   1       16.74       27.12     12.67 o 
  -1   9   1       20.60       15.33     13.77 o 
   0   9   1       42.23       57.87     30.77 o 
   1   9   1        0.63       10.03     11.68 o 
   2   9   1       14.16       18.11     12.79 o 
   3   9   1        0.74       13.54     12.45 o 
   4   9   1       11.98        4.74     14.48 o 
   5   9   1       20.89       25.75     14.74 o 
   6   9   1       78.50       74.43     19.87 o 
   7   9   1      457.39      515.94     32.01 o 
   8   9   1       89.78       51.62     21.99 o 
   9   9   1        8.54       15.06     16.82 o 
  -8  10   1        2.35       10.47     19.45 o 
  -7  10   1        0.80       15.38     18.62 o 
  -6  10   1        0.55        9.05     16.50 o 
  -5  10   1        1.44       16.09     16.09 o 
  -4  10   1       42.73       61.27     16.86 o 
  -3  10   1       64.53       61.43     16.38 o 
  -2  10   1       24.26       29.15     16.59 o 
  -1  10   1     1149.28     1202.21     41.99 o 
   0  10   1        0.17        6.03      9.57 o 
   1  10   1      624.25      585.33     29.85 o 
   2  10   1       18.84        9.31     14.78 o 
   3  10   1       55.14       24.64     15.51 o 
   4  10   1       80.52      107.65     18.42 o 
   5  10   1       55.23       12.97     18.95 o 
   6  10   1        1.55       11.35     15.82 o 
   7  10   1        0.14       15.87     16.51 o 
  -6  11   1      107.63      112.53     24.56 o 
  -5  11   1        2.36       16.43     18.28 o 
  -4  11   1       28.90       29.89     18.75 o 
  -3  11   1        0.09        1.30     17.28 o 
  -2  11   1       63.50       39.83     19.73 o 
  -1  11   1        0.15       21.31     15.67 o 
   0  11   1       32.07       20.08     12.84 o 
   1  11   1        6.37        5.89     16.25 o 
   2  11   1      111.41      110.81     20.75 o 
   3  11   1       43.87       39.68     17.85 o 
   4  11   1        4.16        5.13     16.59 o 
   5  11   1        0.14        0.00     18.19 o 
   6  11   1      300.24      291.80     28.14 o 
  -3  12   1       97.44       99.24     22.93 o 
  -2  12   1        8.16       38.21     18.84 o 
  -1  12   1       15.37       10.81     20.08 o 
   0  12   1       82.45       75.29     15.80 o 
   1  12   1        7.71        2.72     19.34 o 
   2  12   1       12.53       39.56     18.30 o 
   3  12   1        9.69       21.07     21.07 o 
 -12   0   2       93.15       79.74     13.71 o 
 -10   0   2       30.43        7.78     10.15 o 
  -8   0   2      391.09      324.48     15.15 o 
  -6   0   2      717.11      686.10     17.30 o 
  -4   0   2     3773.02     3884.64     27.44 o 
  -2   0   2     2241.55     3194.94     22.53 o 
   0   0   2     6623.64     7348.23     82.17 o 
   2   0   2      251.80      217.41      2.80 o 
   4   0   2      411.31      295.09     10.71 o 
   6   0   2        8.09       15.20      5.38 o 
   8   0   2       10.30        4.78      9.96 o 
  10   0   2       23.50       14.42     13.86 o 
  12   0   2       50.46       50.71     17.52 o 
 -13   1   2       66.99       86.69     12.95 o 
 -12   1   2       37.05       37.05     11.15 o 
 -11   1   2       24.96       16.63     11.51 o 
 -10   1   2      723.14      609.22     22.88 o 
  -9   1   2      590.42      439.28     18.92 o 
  -8   1   2      135.13       99.19     10.49 o 
  -7   1   2      841.11      763.16     19.91 o 
  -6   1   2     2498.64     2000.89     29.16 o 
  -5   1   2       80.32      129.31      9.26 o 
  -4   1   2      529.44      575.77     13.45 o 
  -3   1   2      255.55      177.02      7.14 o 
  -2   1   2     2103.50     1830.15     17.24 o 
  -1   1   2     4573.03     4536.02      1.75 o 
   0   1   2      863.66     1073.84    651.41 o 
   1   1   2     3780.09     4203.58     23.16 o 
   2   1   2     3713.09     3941.53      2.78 o 
   3   1   2     2723.71     2507.64      3.23 o 
   4   1   2       97.79        4.27      4.27 o 
   5   1   2      963.97     1076.90     18.71 o 
   6   1   2      814.80      958.27     19.71 o 
   7   1   2       25.31       13.88      7.62 o 
   8   1   2      644.51      662.28     21.48 o 
   9   1   2       47.07       53.51     11.32 o 
  10   1   2      789.47      789.94     28.03 o 
  11   1   2       42.99       34.33     15.99 o 
  12   1   2        7.74        2.99     13.08 o 
  13   1   2       20.88       16.40     13.22 o 
 -13   2   2        6.61        7.17     13.28 o 
 -12   2   2        4.43        1.94     14.28 o 
 -11   2   2      101.35      123.30     16.65 o 
 -10   2   2       11.11        4.03     12.28 o 
  -9   2   2        1.35       11.21     11.21 o 
  -8   2   2       31.23       26.79      9.03 o 
  -7   2   2      648.42      679.84     20.38 o 
  -6   2   2       44.17       37.74      6.03 o 
  -5   2   2     7530.82     8305.04     55.30 o 
  -4   2   2       31.77       30.13      6.18 o 
  -3   2   2      735.79      676.32     13.95 o 
  -2   2   2     7729.21     7606.93     40.22 o 
  -1   2   2     8671.40     8853.59    166.54 o 
   0   2   2      552.06      778.19      8.14 o 
   1   2   2      270.00      285.08      7.53 o 
   2   2   2     5477.40     5483.65      3.18 o 
   3   2   2      194.57      184.33      3.77 o 
   4   2   2     1143.33     1259.94     19.68 o 
   5   2   2      816.53      925.78     19.01 o 
   6   2   2      147.49      141.91      9.66 o 
   7   2   2      105.86      157.09     11.33 o 
   8   2   2       15.70       19.32      8.84 o 
   9   2   2      549.61      603.03     24.11 o 
  10   2   2      111.09      131.23     15.52 o 
  11   2   2       26.87        0.88     14.40 o 
  12   2   2        2.74       16.27     16.27 o 
 -13   3   2        0.12       11.88     16.55 o 
 -12   3   2       45.39       50.85     18.92 o 
 -11   3   2       29.09       43.78     16.25 o 
 -10   3   2       78.83       63.94     15.51 o 
  -9   3   2        0.02        9.96     10.30 o 
  -8   3   2        7.12       14.07      9.35 o 
  -7   3   2       46.60        1.61      7.75 o 
  -6   3   2      425.88      374.27     15.43 o 
  -5   3   2       21.55        0.00      5.19 o 
  -4   3   2     2016.50     2353.75     30.14 o 
  -3   3   2    10021.43    10651.16      6.27 o 
  -2   3   2     1402.69     1279.88      3.20 o 
  -1   3   2     1863.04     2082.84     22.65 o 
   0   3   2     8006.91     8347.26     30.93 o 
   1   3   2     5702.36     5779.53     36.95 o 
   2   3   2     7527.31     7354.76     43.89 o 
   3   3   2      559.09      451.31      4.83 o 
   4   3   2     6581.51     6339.75     47.84 o 
   5   3   2        9.34       22.79      7.03 o 
   6   3   2      554.76      473.79     17.56 o 
   7   3   2       19.62        8.89      8.49 o 
   8   3   2      584.55      522.35     22.36 o 
   9   3   2       69.97      121.24     13.58 o 
  10   3   2       74.85       63.70     14.19 o 
  11   3   2        2.24       11.87     14.99 o 
  12   3   2      229.86      221.11     23.39 o 
 -12   4   2       79.57      113.60     22.26 o 
 -11   4   2        3.27        3.53     16.64 o 
 -10   4   2      542.57      581.88     29.88 o 
  -9   4   2      869.23      891.95     33.41 o 
  -8   4   2      442.10      444.27     23.71 o 
  -7   4   2        6.56        9.39      9.39 o 
  -6   4   2      233.95      277.39     14.39 o 
  -5   4   2     1316.29     1086.78     24.78 o 
  -4   4   2     1894.71     1827.55     29.13 o 
  -3   4   2     4128.46     4847.82     11.15 o 
  -2   4   2       11.67       40.76      5.98 o 
  -1   4   2      382.65      235.87      9.78 o 
   0   4   2       35.04       95.40      4.79 o 
   1   4   2      860.77      709.74     15.40 o 
   2   4   2      102.12       99.35      7.68 o 
   3   4   2      716.36     1000.16     19.95 o 
   4   4   2      625.17      577.31      6.95 o 
   5   4   2     1250.94      950.12     23.15 o 
   6   4   2     1046.65     1078.66     27.52 o 
   7   4   2      632.93      668.99     24.90 o 
   8   4   2       24.55       32.02     11.76 o 
   9   4   2       26.78       17.65     13.83 o 
  10   4   2       20.81        2.00     17.30 o 
  11   4   2      271.91       18.11     18.46 o 
  12   4   2       78.16      115.18     20.31 o 
 -12   5   2        7.22        2.76     17.94 o 
 -11   5   2       36.17       44.51     19.62 o 
 -10   5   2        7.80        2.10     16.93 o 
  -9   5   2      426.30      338.96     22.82 o 
  -8   5   2        0.13       11.53     11.53 o 
  -7   5   2      145.17      106.43     13.15 o 
  -6   5   2      368.58      244.69     15.26 o 
  -5   5   2     1388.73     1132.22     27.31 o 
  -4   5   2      185.01       34.35     34.35 o 
  -3   5   2     2385.76     1960.53      7.42 o 
  -2   5   2       96.43       57.88      7.42 o 
  -1   5   2     1741.25     1623.09     26.26 o 
   0   5   2     1456.79     1557.27     33.78 o 
   1   5   2     2997.71     2720.14     33.11 o 
   2   5   2      746.40      770.13     18.66 o 
   3   5   2     1349.91     1557.86     28.32 o 
   4   5   2     1684.47     1608.35     30.46 o 
   5   5   2       45.61       21.86      8.96 o 
   6   5   2      230.96      202.88     14.60 o 
   7   5   2     1208.75     1212.93     35.76 o 
   8   5   2      315.18      241.78     21.82 o 
   9   5   2      208.69      235.47     23.57 o 
  10   5   2       31.52       71.09     21.12 o 
  11   5   2        3.69        2.50     16.75 o 
  12   5   2      124.51      150.46     24.35 o 
 -11   6   2        0.36        6.63     19.50 o 
 -10   6   2       28.78       65.76     15.33 o 
  -9   6   2       35.70       56.52     16.89 o 
  -8   6   2       19.85        3.65     13.77 o 
  -7   6   2        5.52        4.65     12.26 o 
  -6   6   2       87.01       13.09      9.79 o 
  -5   6   2      267.27      335.49     17.60 o 
  -4   6   2      178.86      162.23     13.82 o 
  -3   6   2      486.42      532.87     20.07 o 
  -2   6   2      941.13      796.62     22.71 o 
  -1   6   2      112.46      134.16     11.24 o 
   0   6   2      778.15      818.10     15.18 o 
   1   6   2     1928.22     2023.60     33.18 o 
   2   6   2       20.59        8.23      8.74 o 
   3   6   2      316.78      326.64     15.31 o 
   4   6   2      980.90      949.02     26.94 o 
   5   6   2       75.34       10.91     10.91 o 
   6   6   2        4.87        0.70     11.11 o 
   7   6   2      178.53      148.55     18.49 o 
   8   6   2      130.32      138.03     18.23 o 
   9   6   2      113.19      132.92     21.22 o 
  10   6   2        0.67       19.26     19.26 o 
  11   6   2       37.39        6.75     21.41 o 
 -11   7   2       18.96       21.37     22.53 o 
 -10   7   2       19.43       14.10     19.15 o 
  -9   7   2       50.22       42.44     17.81 o 
  -8   7   2      172.94      153.83     19.49 o 
  -7   7   2      296.20      379.08     23.87 o 
  -6   7   2        5.94        4.04     13.26 o 
  -5   7   2       98.99        3.61     12.93 o 
  -4   7   2      170.82      168.69     15.12 o 
  -3   7   2        2.73        5.55      9.05 o 
  -2   7   2      776.05      876.93     27.41 o 
  -1   7   2      814.50      831.39     25.64 o 
   0   7   2       13.07       10.50      5.78 o 
   1   7   2      691.73      607.52     21.86 o 
   2   7   2        1.20        0.00      8.10 o 
   3   7   2      312.49      291.98     17.60 o 
   4   7   2     2551.05     2386.17     46.07 o 
   5   7   2       20.76        3.15     14.66 o 
   6   7   2        0.09       11.30     13.46 o 
   7   7   2        2.42       13.51     13.51 o 
   8   7   2      163.98      206.23     22.24 o 
   9   7   2        9.44        3.61     18.43 o 
  10   7   2        8.44       30.53     16.23 o 
 -10   8   2        3.65       21.11     18.10 o 
  -9   8   2       36.21       56.36     19.70 o 
  -8   8   2       38.07       43.91     18.66 o 
  -7   8   2      303.31      358.70     27.86 o 
  -6   8   2      151.05      158.69     19.81 o 
  -5   8   2      663.76      537.57     13.94 o 
  -4   8   2      136.53      144.57     16.22 o 
  -3   8   2      798.91      756.20     28.72 o 
  -2   8   2      118.03       87.75     14.10 o 
  -1   8   2       10.27       10.56     10.56 o 
   0   8   2      888.63      912.10     48.23 o 
   1   8   2       39.44       17.67     11.32 o 
   2   8   2       43.62       44.50     10.62 o 
   3   8   2      126.10      144.64     17.64 o 
   4   8   2      429.65      432.61     25.00 o 
   5   8   2     1016.94     1159.50     38.38 o 
   6   8   2      193.07      186.83     21.14 o 
   7   8   2       79.79       82.51     16.89 o 
   8   8   2        0.02       15.69     16.97 o 
   9   8   2       20.27        3.99     18.26 o 
  10   8   2        4.26       20.25     20.25 o 
  -9   9   2       32.69       15.48     21.00 o 
  -8   9   2       22.31        2.59     19.23 o 
  -7   9   2        9.66       10.75     18.17 o 
  -6   9   2      371.58      410.19     29.89 o 
  -5   9   2       10.52        5.06     17.14 o 
  -4   9   2      732.59      719.80     33.39 o 
  -3   9   2      165.97      156.66     19.57 o 
  -2   9   2      425.41      410.65     24.82 o 
  -1   9   2      465.42      467.03     24.20 o 
   0   9   2      107.28      101.46     11.11 o 
   1   9   2       15.64       20.61     14.14 o 
   2   9   2      481.63      517.06     27.48 o 
   3   9   2        3.40       22.33     12.45 o 
   4   9   2      510.94      387.58     25.77 o 
   5   9   2      201.20      190.44     23.91 o 
   6   9   2        6.42        5.74     17.23 o 
   7   9   2       63.20      120.41     21.33 o 
   8   9   2        1.87        9.23     17.05 o 
   9   9   2        9.64       22.33     22.33 o 
  -8  10   2        0.73        1.43     18.58 o 
  -7  10   2       44.52       47.00     18.22 o 
  -6  10   2       30.01       36.35     16.23 o 
  -5  10   2      248.00      250.48     25.21 o 
  -4  10   2       33.23        8.95     15.74 o 
  -3  10   2        0.68        1.12     14.36 o 
  -2  10   2      271.22      337.45     25.23 o 
  -1  10   2      113.13      103.70     21.02 o 
   0  10   2       25.13       29.56     10.49 o 
   1  10   2        0.20       13.45     13.45 o 
   2  10   2      154.46      189.07     21.96 o 
   3  10   2      133.05      114.04     19.19 o 
   4  10   2       47.06       17.30     17.04 o 
   5  10   2        2.19        3.61     17.14 o 
   6  10   2        5.32       17.92     18.06 o 
   7  10   2       15.95       29.70     21.38 o 
  -6  11   2       13.18       40.67     19.68 o 
  -5  11   2      114.96      101.26     20.77 o 
  -4  11   2       29.33       22.97     18.22 o 
  -3  11   2      129.31      118.01     23.88 o 
  -2  11   2        0.42       15.56     16.06 o 
  -1  11   2       30.68       27.32     18.77 o 
   0  11   2       15.28       11.34     11.69 o 
   1  11   2       14.09        0.00     19.19 o 
   2  11   2       86.32       83.70     20.02 o 
   3  11   2       64.57       82.28     17.44 o 
   4  11   2       23.17       48.40     15.75 o 
   5  11   2       34.49       43.47     21.87 o 
   6  11   2       24.69       39.32     21.70 o 
  -3  12   2       66.01       31.73     22.55 o 
  -2  12   2       15.20       28.45     17.09 o 
  -1  12   2       16.61       22.78     17.02 o 
   0  12   2       77.65       69.99     14.80 o 
   1  12   2       15.32       32.88     20.10 o 
   2  12   2        9.07       19.31     19.31 o 
   3  12   2       25.64       25.46     19.61 o 
 -13   0   3       59.48       45.66     14.87 o 
 -11   0   3      731.26      778.51     29.77 o 
  -9   0   3      224.99      231.03     17.22 o 
  -7   0   3       65.26       76.98      9.30 o 
  -5   0   3     2091.60     2737.81     27.68 o 
  -3   0   3     3610.94     4660.69     31.94 o 
  -1   0   3     2556.21     3263.36     22.55 o 
   1   0   3      405.41      344.81      7.93 o 
   3   0   3    12000.30    11559.91    226.00 o 
   5   0   3       79.24       87.59      8.01 o 
   7   0   3     1158.06     1243.33     27.58 o 
   9   0   3     1115.75     1081.81     32.33 o 
  11   0   3       21.98       19.76     12.74 o 
 -13   1   3        2.04        9.91     11.64 o 
 -12   1   3        1.90        0.76     11.19 o 
 -11   1   3       31.80       27.86     11.65 o 
 -10   1   3       91.73       94.77     14.99 o 
  -9   1   3       91.94       43.19     11.98 o 
  -8   1   3      152.12      192.32     14.19 o 
  -7   1   3      381.40      480.54     16.96 o 
  -6   1   3     1259.86     1285.70     25.40 o 
  -5   1   3      485.00      359.08     12.34 o 
  -4   1   3     6081.19     7229.51     43.44 o 
  -3   1   3      263.00      162.63      6.17 o 
  -2   1   3      142.74      172.19      5.88 o 
  -1   1   3     8106.13     9772.35    156.85 o 
   0   1   3      746.59      932.23     33.93 o 
   1   1   3     5735.34     6249.05    132.06 o 
   2   1   3      136.89      119.76      5.42 o 
   3   1   3      145.23      165.67      7.03 o 
   4   1   3     2417.65     2542.71     27.14 o 
   5   1   3     2073.51     1918.02     26.13 o 
   6   1   3     1332.86     1283.23     23.75 o 
   7   1   3      214.14      240.29     12.53 o 
   8   1   3      550.96      536.03     21.02 o 
   9   1   3      544.29      611.10     23.64 o 
  10   1   3       16.14       13.49     13.38 o 
  11   1   3       62.97       86.53     16.38 o 
  12   1   3       23.49       14.63     15.69 o 
 -13   2   3        4.42       15.62     15.62 o 
 -12   2   3      116.67      160.65     20.54 o 
 -11   2   3       17.48       29.82     14.01 o 
 -10   2   3       86.21       75.98     16.31 o 
  -9   2   3      744.46      707.99     26.26 o 
  -8   2   3      419.09      359.65     17.93 o 
  -7   2   3      492.79      546.11     18.90 o 
  -6   2   3      641.20      627.32     18.50 o 
  -5   2   3      961.76      879.18     19.40 o 
  -4   2   3      115.81       20.07      6.04 o 
  -3   2   3     1387.44     1249.30     18.31 o 
  -2   2   3     1943.99     1641.23      4.06 o 
  -1   2   3     7397.94     8387.32     39.43 o 
   0   2   3      305.43      361.37     11.24 o 
   1   2   3    13578.42    13177.92    208.27 o 
   2   2   3    13469.00    12533.55    216.49 o 
   3   2   3      452.75      390.46     10.59 o 
   4   2   3     5124.50     5578.33     40.91 o 
   5   2   3     1096.01      898.68      5.79 o 
   6   2   3      265.77      204.07     11.45 o 
   7   2   3        6.91        0.53      6.78 o 
   8   2   3       35.89       41.81     11.03 o 
   9   2   3        2.84       12.18     10.86 o 
  10   2   3       34.99       61.63     13.67 o 
  11   2   3       69.74       90.21     16.52 o 
  12   2   3      306.82      329.39     24.87 o 
 -13   3   3       21.96        4.04     19.57 o 
 -12   3   3        4.02       20.19     16.20 o 
 -11   3   3      139.19      135.69     19.02 o 
 -10   3   3      256.55      253.81     21.30 o 
  -9   3   3       62.30       96.29     13.98 o 
  -8   3   3      530.78      743.31     25.01 o 
  -7   3   3      792.16      673.06     21.26 o 
  -6   3   3      424.22      407.54     15.84 o 
  -5   3   3      439.71      356.67      6.19 o 
  -4   3   3        7.60        0.99      5.65 o 
  -3   3   3     2792.90     2410.38      6.39 o 
  -2   3   3      141.54        4.42      4.42 o 
  -1   3   3     3909.80     4058.48     31.93 o 
   0   3   3      409.54      581.70     15.99 o 
   1   3   3     5795.77     6061.73     38.68 o 
   2   3   3      557.88      506.44     12.59 o 
   3   3   3     1912.74     2178.44     26.46 o 
   4   3   3     2224.60     2291.16     29.66 o 
   5   3   3      150.43      130.29      9.29 o 
   6   3   3      144.64      122.96     10.21 o 
   7   3   3      379.44      441.50     19.09 o 
   8   3   3       27.28       49.24     10.59 o 
   9   3   3        7.70        1.54     11.42 o 
  10   3   3        1.87        6.12     12.45 o 
  11   3   3       35.89       41.08     17.86 o 
  12   3   3       16.90       26.80     17.94 o 
 -12   4   3        5.21        1.22     16.39 o 
 -11   4   3      163.97      206.35     21.69 o 
 -10   4   3      209.96      217.71     19.33 o 
  -9   4   3      117.40       62.36     15.51 o 
  -8   4   3        0.62        4.06      8.63 o 
  -7   4   3      546.83      583.37     22.20 o 
  -6   4   3     1039.39      988.39     25.55 o 
  -5   4   3      152.63       67.74      9.62 o 
  -4   4   3      556.86      399.18      5.96 o 
  -3   4   3       68.12        2.89      5.79 o 
  -2   4   3      393.59      435.48     12.82 o 
  -1   4   3      301.26      281.35     10.62 o 
   0   4   3      247.22      228.57     11.61 o 
   1   4   3     1069.24      998.27     18.48 o 
   2   4   3     2492.74     2542.95     30.02 o 
   3   4   3      253.64      190.12     10.15 o 
   4   4   3      222.72      267.65     12.66 o 
   5   4   3        0.07        6.87      6.97 o 
   6   4   3        0.36        3.95      9.85 o 
   7   4   3      631.37      619.74     23.40 o 
   8   4   3       48.48       48.31     12.68 o 
   9   4   3      578.86      539.05     27.32 o 
  10   4   3        3.87        3.00     14.34 o 
  11   4   3       35.69       40.68     16.63 o 
  12   4   3       10.57        8.72     18.48 o 
 -12   5   3        2.27       11.69     18.62 o 
 -11   5   3        3.75        9.18     15.85 o 
 -10   5   3        5.40       10.05     14.80 o 
  -9   5   3      198.63      180.80     18.31 o 
  -8   5   3        1.49       16.75     10.27 o 
  -7   5   3       27.47       31.13     10.62 o 
  -6   5   3       47.31        3.50      8.86 o 
  -5   5   3        9.89        2.54      8.44 o 
  -4   5   3       22.71        6.07      7.37 o 
  -3   5   3        3.80        2.52      6.06 o 
  -2   5   3     5652.57     6065.66     51.11 o 
  -1   5   3      541.70      814.46     19.32 o 
   0   5   3       19.93       38.58      4.74 o 
   1   5   3     2012.48     1968.52     29.22 o 
   2   5   3      572.84      437.13     15.17 o 
   3   5   3       48.36       68.88      8.77 o 
   4   5   3      417.92      382.38     16.70 o 
   5   5   3        6.76        5.27      8.38 o 
   6   5   3      247.76      192.20     16.21 o 
   7   5   3       27.05        7.70     12.65 o 
   8   5   3       23.67       30.14     16.14 o 
   9   5   3       99.00       92.85     19.22 o 
  10   5   3       90.43       60.23     17.41 o 
  11   5   3        0.94       16.39     16.63 o 
 -11   6   3        0.99       48.29     19.06 o 
 -10   6   3        1.13       25.35     12.97 o 
  -9   6   3      128.54      135.49     19.12 o 
  -8   6   3        0.17       12.40     12.40 o 
  -7   6   3       72.14       78.32     13.49 o 
  -6   6   3      515.56      373.62     11.15 o 
  -5   6   3     2493.70     2488.67     41.86 o 
  -4   6   3       25.10        7.82      7.92 o 
  -3   6   3      245.14      357.16     16.18 o 
  -2   6   3       96.96      122.60     11.29 o 
  -1   6   3     1417.08     1265.44     27.31 o 
   0   6   3        1.07        6.03      9.02 o 
   1   6   3        7.55        6.22      7.15 o 
   2   6   3        6.13       53.21      8.17 o 
   3   6   3      285.56      233.76     14.75 o 
   4   6   3      193.06      157.85     13.94 o 
   5   6   3      185.11      161.03     15.28 o 
   6   6   3      487.31      532.28     25.74 o 
   7   6   3       90.28       85.76     15.61 o 
   8   6   3      287.60      294.59     22.66 o 
   9   6   3       36.20       19.16     17.90 o 
  10   6   3      148.66      153.71     23.76 o 
  11   6   3       95.57      122.32     22.35 o 
 -11   7   3      138.21      167.28     23.61 o 
 -10   7   3       12.80        7.33     16.35 o 
  -9   7   3       13.08       16.68     16.68 o 
  -8   7   3        5.28       23.47     13.50 o 
  -7   7   3        0.39        0.92     13.07 o 
  -6   7   3       59.34       97.13     13.45 o 
  -5   7   3     1011.88     1034.91     15.32 o 
  -4   7   3     1950.48     1881.48     38.52 o 
  -3   7   3      544.92      512.70     21.39 o 
  -2   7   3      240.23      337.06     17.36 o 
  -1   7   3       52.22       65.30     10.91 o 
   0   7   3      179.25      153.25      9.68 o 
   1   7   3      700.35      755.47     24.75 o 
   2   7   3        6.90        3.08      9.25 o 
   3   7   3      941.50     1036.32     30.79 o 
   4   7   3      874.37      738.96     29.39 o 
   5   7   3     1054.16      937.24     32.49 o 
   6   7   3      501.63      440.70     14.65 o 
   7   7   3       47.50       40.14     17.69 o 
   8   7   3       73.29       91.83     19.08 o 
   9   7   3       14.76       18.51     17.59 o 
  10   7   3       69.13      107.59     20.07 o 
 -10   8   3        1.72       14.65     16.63 o 
  -9   8   3       52.64       62.17     19.74 o 
  -8   8   3       99.04      122.07     20.43 o 
  -7   8   3       35.32       35.35     15.41 o 
  -6   8   3      345.85      352.06     25.22 o 
  -5   8   3      636.51      798.52     14.77 o 
  -4   8   3      183.31      134.65     17.22 o 
  -3   8   3      723.14      707.17     28.07 o 
  -2   8   3       60.18       61.46     11.98 o 
  -1   8   3       69.92       22.79     12.59 o 
   0   8   3       37.42       32.06     12.19 o 
   1   8   3      340.51      302.14     18.22 o 
   2   8   3       31.25       15.15     11.54 o 
   3   8   3      113.70      138.21     16.11 o 
   4   8   3     2027.54     1976.85     48.01 o 
   5   8   3        2.74        6.56     16.08 o 
   6   8   3        8.45       14.40     14.65 o 
   7   8   3        1.45       18.51     18.51 o 
   8   8   3      246.58      292.91     27.36 o 
   9   8   3        4.82      157.64     24.42 o 
  -9   9   3      170.04      154.86     23.78 o 
  -8   9   3        6.49        2.49     15.46 o 
  -7   9   3        2.98        6.91     13.81 o 
  -6   9   3        0.01       17.18     17.18 o 
  -5   9   3      112.39      149.37     18.54 o 
  -4   9   3        3.15        1.91     13.83 o 
  -3   9   3       13.28        6.28     12.80 o 
  -2   9   3        1.07        4.38     13.15 o 
  -1   9   3       43.71       70.60     13.81 o 
   0   9   3      369.88      342.15     24.80 o 
   1   9   3      381.80      355.64     24.01 o 
   2   9   3      563.62      555.67     28.51 o 
   3   9   3        3.27       18.28     15.30 o 
   4   9   3        1.05        2.02     15.65 o 
   5   9   3      153.17      144.04     22.00 o 
   6   9   3       28.49       17.58     16.68 o 
   7   9   3       58.04       88.18     20.78 o 
   8   9   3       32.44       64.55     17.43 o 
  -8  10   3        0.22       12.44     17.72 o 
  -7  10   3      110.88      125.85     24.24 o 
  -6  10   3        9.54       34.11     17.63 o 
  -5  10   3        0.39       16.40     16.40 o 
  -4  10   3       28.79       25.19     17.52 o 
  -3  10   3      218.41      210.22     22.15 o 
  -2  10   3        0.54       25.75     15.16 o 
  -1  10   3       57.80       65.47     17.36 o 
   0  10   3        9.84        2.21     10.11 o 
   1  10   3      244.29      312.65     23.49 o 
   2  10   3       31.99       41.34     19.13 o 
   3  10   3      111.50      138.84     19.00 o 
   4  10   3       11.95       15.35     17.70 o 
   5  10   3       62.68       26.11     22.06 o 
   6  10   3       36.20       31.40     20.07 o 
   7  10   3       36.35       30.29     19.86 o 
  -6  11   3        8.53        1.38     20.84 o 
  -5  11   3       34.59       57.29     22.87 o 
  -4  11   3       22.82       11.30     20.23 o 
  -3  11   3        1.83        0.00     17.59 o 
  -2  11   3      114.14       79.00     20.32 o 
  -1  11   3       43.31       22.64     21.23 o 
   0  11   3      285.51      333.77     19.32 o 
   1  11   3        3.07       12.36     16.83 o 
   2  11   3       49.03       15.17     18.60 o 
   3  11   3        2.47       38.93     15.83 o 
   4  11   3       39.48       73.72     21.32 o 
   5  11   3       93.29      133.05     22.85 o 
  -3  12   3        4.42        6.76     19.54 o 
  -2  12   3        0.60       14.76     18.92 o 
  -1  12   3        0.67       17.43     18.33 o 
   0  12   3       23.63        5.83     29.92 o 
   1  12   3        1.29       20.33     20.33 o 
   2  12   3        0.07       14.26     17.96 o 
   3  12   3       73.61       82.44     23.90 o 
 -12   0   4       16.35       45.58     17.31 o 
 -10   0   4      474.41      552.95     25.14 o 
  -8   0   4      357.55      379.03     15.85 o 
  -6   0   4     2124.77     2413.89     30.00 o 
  -4   0   4     1078.10     1195.18     18.80 o 
  -2   0   4    34459.32    31843.17    342.35 o 
   0   0   4      892.96      937.41     31.80 o 
   2   0   4     1450.25     1691.87     20.24 o 
   4   0   4      935.51     1231.86     20.98 o 
   6   0   4     1304.45     1446.16     27.40 o 
   8   0   4      769.44     1014.17     28.68 o 
  10   0   4       52.43       33.96     16.81 o 
  12   0   4       32.01       67.70     15.47 o 
 -13   1   4       66.06       51.69     15.66 o 
 -12   1   4       80.65       78.18     17.26 o 
 -11   1   4        4.94       29.00     13.19 o 
 -10   1   4       79.94       79.13     16.51 o 
  -9   1   4      667.09      666.12     24.79 o 
  -8   1   4        0.87        4.20      8.52 o 
  -7   1   4      221.27      235.45     12.60 o 
  -6   1   4       83.62       42.26      8.01 o 
  -5   1   4      706.71      493.75     13.58 o 
  -4   1   4      470.56      857.13     15.59 o 
  -3   1   4     4061.37     4815.89     32.81 o 
  -2   1   4      168.93      142.50      6.47 o 
  -1   1   4    53631.66    47184.22    383.96 o 
   0   1   4      217.89      408.50      9.51 o 
   1   1   4        0.96        1.23      2.96 o 
   2   1   4     7615.43     8777.20     44.60 o 
   3   1   4      166.07      210.88      8.33 o 
   4   1   4     2529.63     2742.58     29.75 o 
   5   1   4        0.31        2.87      5.28 o 
   6   1   4     1017.25     1253.77     24.92 o 
   7   1   4      667.93      639.77     20.22 o 
   8   1   4      375.70      270.93      9.00 o 
   9   1   4       80.14      107.96     15.72 o 
  10   1   4        4.65       15.29     12.87 o 
  11   1   4        0.21        6.90     14.43 o 
  12   1   4       19.50       15.59     15.59 o 
 -13   2   4      141.43      194.94     22.00 o 
 -12   2   4        2.19       16.94     14.62 o 
 -11   2   4       31.81       28.48     15.48 o 
 -10   2   4      203.65      197.01     18.85 o 
  -9   2   4      978.46     1028.27     30.91 o 
  -8   2   4      246.12      207.13     15.38 o 
  -7   2   4      103.99       86.07     10.73 o 
  -6   2   4      570.60      644.20     19.35 o 
  -5   2   4       63.86       41.90      7.71 o 
  -4   2   4     5104.61     5617.35      5.82 o 
  -3   2   4       10.49        4.56      3.54 o 
  -2   2   4     7735.96     8107.67      3.73 o 
  -1   2   4     5674.90     5889.96     34.60 o 
   0   2   4      199.61      270.98     11.17 o 
   1   2   4     4924.71     5002.20     32.79 o 
   2   2   4        0.03        0.45      3.59 o 
   3   2   4      717.73      548.23      4.11 o 
   4   2   4        0.47        3.10      5.51 o 
   5   2   4       14.38       38.80      6.47 o 
   6   2   4      351.84      446.21     16.13 o 
   7   2   4     1058.29     1047.27     25.27 o 
   8   2   4     1617.74     1535.99     34.54 o 
   9   2   4       17.48       15.76     12.26 o 
  10   2   4      108.86      122.87     17.24 o 
  11   2   4      197.44      195.44     20.27 o 
  12   2   4       13.02       30.37     16.28 o 
 -13   3   4        6.29        3.72     17.79 o 
 -12   3   4       74.57       93.46     17.78 o 
 -11   3   4        1.23        8.31     12.52 o 
 -10   3   4        8.88       16.09     12.81 o 
  -9   3   4       27.20       12.73     11.52 o 
  -8   3   4      155.79      140.31     13.46 o 
  -7   3   4       67.03       29.94      9.71 o 
  -6   3   4      435.26      443.75     16.72 o 
  -5   3   4     4411.12     3989.80      6.41 o 
  -4   3   4      258.59      217.48     10.87 o 
  -3   3   4      149.14      295.56     11.01 o 
  -2   3   4      317.12      202.90      5.13 o 
  -1   3   4       48.57        3.85      3.85 o 
   0   3   4     1353.52     1453.06     73.96 o 
   1   3   4       59.57       81.16      6.36 o 
   2   3   4     2029.92     1954.71     24.30 o 
   3   3   4      330.92      217.62      9.42 o 
   4   3   4      118.97       13.87      6.21 o 
   5   3   4     1084.04      965.60     21.93 o 
   6   3   4     1153.54     1098.19     25.46 o 
   7   3   4       10.37       21.94      9.28 o 
   8   3   4      128.97       91.28     12.89 o 
   9   3   4        4.83        9.40     11.87 o 
  10   3   4        6.77       16.01     16.01 o 
  11   3   4       72.79       82.58     19.95 o 
  12   3   4       35.94       68.86     19.73 o 
 -12   4   4       40.82       51.63     18.34 o 
 -11   4   4       33.82       42.55     14.97 o 
 -10   4   4        0.07       17.41     12.98 o 
  -9   4   4      105.32       66.58     15.03 o 
  -8   4   4      117.99      151.96     14.93 o 
  -7   4   4       26.03       24.27     10.72 o 
  -6   4   4      203.93      260.95     15.53 o 
  -5   4   4      972.26     1098.83     25.59 o 
  -4   4   4        1.04        9.12      9.12 o 
  -3   4   4        9.59        4.45      6.33 o 
  -2   4   4      362.42      371.28     12.25 o 
  -1   4   4      184.76      175.18      9.06 o 
   0   4   4       51.54       51.93      4.66 o 
   1   4   4       77.26       64.96      6.68 o 
   2   4   4      411.59      498.38     14.82 o 
   3   4   4      362.24      352.91     13.33 o 
   4   4   4     1391.23     1456.38      6.79 o 
   5   4   4     1351.29     1283.95     27.90 o 
   6   4   4       39.07       52.00     10.40 o 
   7   4   4      175.04      283.58     18.25 o 
   8   4   4      131.60      148.88     16.87 o 
   9   4   4       36.82       74.85     16.54 o 
  10   4   4      198.23      223.58     21.34 o 
  11   4   4       36.05       16.06     17.22 o 
  12   4   4        2.38       13.81     17.69 o 
 -12   5   4        4.78        5.90     17.82 o 
 -11   5   4      128.14      146.37     19.90 o 
 -10   5   4       78.08       67.45     15.25 o 
  -9   5   4       22.16        4.18     14.14 o 
  -8   5   4        9.92        3.69     11.16 o 
  -7   5   4      630.63      703.78     25.09 o 
  -6   5   4       15.09        1.23      8.09 o 
  -5   5   4      665.65      628.01     22.01 o 
  -4   5   4      196.95      258.19     14.02 o 
  -3   5   4      380.70      263.50      7.24 o 
  -2   5   4      712.01      598.53     17.81 o 
  -1   5   4      163.42      135.54      9.06 o 
   0   5   4     2206.06     2565.23     60.78 o 
   1   5   4     4509.39     4358.00     44.45 o 
   2   5   4      213.38      280.08     12.98 o 
   3   5   4      370.73      478.33     17.40 o 
   4   5   4      202.82      331.05     15.46 o 
   5   5   4        3.81       10.37     10.37 o 
   6   5   4        7.41       30.37     10.12 o 
   7   5   4      275.58      310.76     21.70 o 
   8   5   4      102.45      132.92     19.15 o 
   9   5   4      179.95      145.82     22.63 o 
  10   5   4        7.17        3.43     16.78 o 
  11   5   4        5.97       26.73     17.46 o 
 -11   6   4       11.26       10.42     16.88 o 
 -10   6   4      131.82      175.72     20.13 o 
  -9   6   4       68.65       66.55     16.97 o 
  -8   6   4        1.47       15.27     15.27 o 
  -7   6   4       98.38       41.33     12.99 o 
  -6   6   4      552.01      543.64     11.21 o 
  -5   6   4      294.07      347.95     19.24 o 
  -4   6   4       28.99        3.95      8.41 o 
  -3   6   4      118.13      123.07     11.90 o 
  -2   6   4       18.09       87.21      9.21 o 
  -1   6   4      809.46      856.04     23.29 o 
   0   6   4      541.44      641.39     40.32 o 
   1   6   4     1235.51     1231.49     27.06 o 
   2   6   4      123.63      144.43     11.94 o 
   3   6   4       36.85       48.57     10.11 o 
   4   6   4      273.24      231.71     16.60 o 
   5   6   4       44.02        2.18     12.73 o 
   6   6   4     1454.36     1493.71     40.90 o 
   7   6   4       15.44       15.82     15.82 o 
   8   6   4      237.32      244.70     24.20 o 
   9   6   4      683.59      659.14     35.00 o 
  10   6   4       62.19       81.30     19.85 o 
  11   6   4        0.02       18.42     18.42 o 
 -11   7   4        0.49        6.34     16.95 o 
 -10   7   4       27.75       33.50     16.63 o 
  -9   7   4       31.34       52.39     16.86 o 
  -8   7   4      289.52      327.28     22.64 o 
  -7   7   4      277.76      263.87     20.19 o 
  -6   7   4      135.52      137.74     15.84 o 
  -5   7   4      986.88      964.38     11.64 o 
  -4   7   4       23.49       51.48     10.47 o 
  -3   7   4      103.49      151.49     15.06 o 
  -2   7   4      378.14      385.49     19.40 o 
  -1   7   4     1927.24     2063.53     38.94 o 
   0   7   4       16.68       19.05      6.44 o 
   1   7   4        3.93        0.00      9.55 o 
   2   7   4     1221.73     1109.24     30.61 o 
   3   7   4     1265.84     1445.50     36.71 o 
   4   7   4        0.74       10.69     13.28 o 
   5   7   4      103.92      128.55     18.21 o 
   6   7   4       15.52        1.85     15.60 o 
   7   7   4      266.09      290.73     24.20 o 
   8   7   4      153.51      202.62     23.20 o 
   9   7   4      121.72      116.33     22.43 o 
  10   7   4        7.82        9.63     20.57 o 
 -10   8   4       12.05       35.41     17.41 o 
  -9   8   4       20.56       14.02     17.90 o 
  -8   8   4      138.16      135.27     19.19 o 
  -7   8   4        2.26        1.05     16.21 o 
  -6   8   4        1.83       20.85     15.00 o 
  -5   8   4       11.28        9.30     14.18 o 
  -4   8   4       24.27       49.94     11.72 o 
  -3   8   4        0.28        4.50     11.48 o 
  -2   8   4      425.22      487.84     22.90 o 
  -1   8   4      115.46      125.97     14.68 o 
   0   8   4      366.45      434.41     18.25 o 
   1   8   4        5.17        5.29     11.76 o 
   2   8   4       12.22       19.04     11.30 o 
   3   8   4      653.56      633.67     27.70 o 
   4   8   4      128.35      143.54     19.85 o 
   5   8   4       59.54       62.67     15.35 o 
   6   8   4       23.37       19.22     14.87 o 
   7   8   4       30.65       16.36     16.24 o 
   8   8   4        1.82        8.88     16.98 o 
   9   8   4       87.58       96.83     20.87 o 
  -9   9   4        1.89       19.36     19.36 o 
  -8   9   4        0.15       34.97     14.73 o 
  -7   9   4       95.93       99.91     20.77 o 
  -6   9   4      580.60      562.85     32.74 o 
  -5   9   4        4.47       22.65     14.62 o 
  -4   9   4       18.63       26.20     15.63 o 
  -3   9   4       72.41       92.69     18.10 o 
  -2   9   4        8.07        5.31     14.28 o 
  -1   9   4       47.32       63.93     12.52 o 
   0   9   4      516.90      486.94     18.78 o 
   1   9   4        0.12        7.33     12.91 o 
   2   9   4        8.00        7.64     14.17 o 
   3   9   4      113.54      124.67     19.41 o 
   4   9   4       15.14       23.25     18.12 o 
   5   9   4      132.92      169.44     22.62 o 
   6   9   4       10.75       24.23     16.11 o 
   7   9   4        5.12       16.77     16.77 o 
   8   9   4      127.28      176.04     24.14 o 
  -8  10   4      144.32      138.46     22.91 o 
  -7  10   4        1.95        1.22     18.43 o 
  -6  10   4       28.87       46.49     18.57 o 
  -5  10   4        2.39        1.09     16.38 o 
  -4  10   4      193.26      207.82     22.69 o 
  -3  10   4        2.85       15.82     16.43 o 
  -2  10   4       16.64       10.41     16.66 o 
  -1  10   4        1.76       12.40     15.87 o 
   0  10   4        5.15        1.99     10.82 o 
   1  10   4       19.56       30.64     15.97 o 
   2  10   4     1257.11     1146.32     44.70 o 
   3  10   4      119.09      115.56     20.90 o 
   4  10   4       56.39       91.52     21.79 o 
   5  10   4      124.02       88.43     21.15 o 
   6  10   4       11.48        6.70     20.51 o 
   7  10   4        2.15       14.13     18.02 o 
  -6  11   4      150.92      152.75     25.43 o 
  -5  11   4      315.59      346.78     32.34 o 
  -4  11   4        0.02       17.98     17.98 o 
  -3  11   4       18.80       10.91     17.73 o 
  -2  11   4       12.83        1.25     17.65 o 
  -1  11   4      161.78      126.18     24.86 o 
   0  11   4       87.69       81.60     14.28 o 
   1  11   4       59.35       31.74     20.67 o 
   2  11   4       17.82       31.19     17.68 o 
   3  11   4       68.22       84.01     20.61 o 
   4  11   4        2.24       28.89     16.64 o 
   5  11   4        0.28       18.96     18.96 o 
  -3  12   4        0.16       10.84     17.86 o 
  -2  12   4       28.84       26.82     19.83 o 
  -1  12   4      156.15      197.08     23.67 o 
   0  12   4      157.69      175.29     18.74 o 
   1  12   4       16.25        5.74     19.09 o 
   2  12   4        3.19       52.35     18.83 o 
 -13   0   5       10.05       19.78     19.78 o 
 -11   0   5       34.19       34.40     15.01 o 
  -9   0   5       29.45       37.95     10.05 o 
  -7   0   5     1704.82     2038.17     31.64 o 
  -5   0   5       24.75       16.08      5.82 o 
  -3   0   5       12.33        4.59      4.59 o 
  -1   0   5    31993.22    29994.63    345.74 o 
   1   0   5    10201.72    10645.96    213.13 o 
   3   0   5     6097.90     5822.36      5.12 o 
   5   0   5     2958.27     2901.85     36.40 o 
   7   0   5     1189.39     1138.77      8.84 o 
   9   0   5     1016.50      895.29     12.93 o 
  11   0   5       93.65       96.10     18.85 o 
 -13   1   5        0.12       12.35     15.11 o 
 -12   1   5      112.22      105.24     16.85 o 
 -11   1   5       10.58       18.59     13.51 o 
 -10   1   5      707.24      750.16     31.72 o 
  -9   1   5      262.23      198.57     16.49 o 
  -8   1   5      144.61      197.62     13.86 o 
  -7   1   5      424.50      381.73     15.39 o 
  -6   1   5       68.90       40.70      7.50 o 
  -5   1   5      251.28      158.50      9.12 o 
  -4   1   5        8.49        7.55      4.53 o 
  -3   1   5      120.81      292.45      9.42 o 
  -2   1   5     2019.46     2724.84     25.33 o 
  -1   1   5    29662.88    28732.08    330.82 o 
   0   1   5     7169.09     8212.29    127.34 o 
   1   1   5      246.90      228.17      7.93 o 
   2   1   5     1408.35     1426.16     19.75 o 
   3   1   5     2132.20     2588.08     28.24 o 
   4   1   5       32.92       46.39      6.89 o 
   5   1   5      257.17      268.69     11.99 o 
   6   1   5      101.21      154.59     11.82 o 
   7   1   5      245.56      301.24     16.36 o 
   8   1   5      683.36      604.38     10.93 o 
   9   1   5     1316.19     1430.65     37.62 o 
  10   1   5       35.91       35.71     14.96 o 
  11   1   5       19.35       26.31     16.35 o 
  12   1   5        0.01        5.97     17.59 o 
 -13   2   5        0.30        2.15     13.86 o 
 -12   2   5        7.25        6.63     14.70 o 
 -11   2   5      139.81      157.63     18.20 o 
 -10   2   5      387.12      483.97     25.78 o 
  -9   2   5      114.27      166.67     17.49 o 
  -8   2   5       93.74       72.50     12.46 o 
  -7   2   5      713.22      927.60     24.45 o 
  -6   2   5      656.75      806.07     21.17 o 
  -5   2   5      218.53      278.21     11.95 o 
  -4   2   5       18.30       27.35      5.98 o 
  -3   2   5       14.25        4.12      4.12 o 
  -2   2   5       53.94        1.18      7.82 o 
  -1   2   5    10103.78    10799.24    207.01 o 
   0   2   5       45.35       44.74     27.28 o 
   1   2   5     1402.18     1541.70     19.83 o 
   2   2   5     3678.67     3812.54     32.35 o 
   3   2   5      590.16      526.30      5.40 o 
   4   2   5     1851.54     2047.70     27.43 o 
   5   2   5       11.08       14.70      6.29 o 
   6   2   5     1337.33     1283.69     26.41 o 
   7   2   5        8.81        3.83      9.90 o 
   8   2   5     2727.58     2656.47     45.93 o 
   9   2   5       33.98       16.17     13.83 o 
  10   2   5      118.24      136.64     19.14 o 
  11   2   5       13.97       11.25     17.04 o 
  12   2   5        0.08        8.10     16.41 o 
 -13   3   5        6.66       22.64     14.60 o 
 -12   3   5        6.78        5.85     13.00 o 
 -11   3   5      114.77      105.37     17.14 o 
 -10   3   5       17.95       15.64     14.50 o 
  -9   3   5      525.08      557.53     25.04 o 
  -8   3   5      320.32      234.91     16.60 o 
  -7   3   5      249.42      185.33     14.26 o 
  -6   3   5      111.33      131.30     11.31 o 
  -5   3   5      233.42      331.78     14.34 o 
  -4   3   5     3103.94     2738.59     33.07 o 
  -3   3   5      638.02      443.71     22.55 o 
  -2   3   5     1759.33     1351.20      3.75 o 
  -1   3   5     4431.76     4732.25      3.85 o 
   0   3   5     6069.84     5746.93    229.02 o 
   1   3   5     5689.04     5955.60     41.82 o 
   2   3   5      107.74      164.13      8.54 o 
   3   3   5       16.68       16.42      5.38 o 
   4   3   5      660.92      476.20      6.12 o 
   5   3   5      109.41      176.60     11.30 o 
   6   3   5       89.08       80.02     10.52 o 
   7   3   5       72.33       43.14     10.86 o 
   8   3   5      101.91       61.00     14.29 o 
   9   3   5      153.88      158.39     16.05 o 
  10   3   5        6.35        1.94     14.14 o 
  11   3   5       61.22       51.71     18.89 o 
  12   3   5       23.32        8.33     19.09 o 
 -12   4   5        1.94       16.41     16.41 o 
 -11   4   5        2.80        2.88     13.67 o 
 -10   4   5        0.08        8.62     12.76 o 
  -9   4   5       19.17       26.34     13.43 o 
  -8   4   5       42.10       47.72     12.13 o 
  -7   4   5      147.68      143.09     12.63 o 
  -6   4   5      267.55      379.31     17.74 o 
  -5   4   5     1235.27     1317.99     27.58 o 
  -4   4   5      243.74      179.24     10.76 o 
  -3   4   5       73.10        4.60      6.07 o 
  -2   4   5      203.99      248.38     10.61 o 
  -1   4   5      381.57      416.55     13.59 o 
   0   4   5     3703.36     3731.75    168.62 o 
   1   4   5      131.20      149.07      9.38 o 
   2   4   5     1459.30     1420.80     24.47 o 
   3   4   5      870.96      820.87     19.85 o 
   4   4   5      691.17      771.01     21.08 o 
   5   4   5      177.57        1.61      8.24 o 
   6   4   5       53.97       82.72     11.75 o 
   7   4   5      147.75      113.17     15.22 o 
   8   4   5     1080.30     1249.47     36.33 o 
   9   4   5        6.05        2.82     15.01 o 
  10   4   5        4.78        3.23     15.21 o 
  11   4   5       42.01       20.06     15.53 o 
 -12   5   5      103.43      138.56     19.53 o 
 -11   5   5        3.95        2.00     14.26 o 
 -10   5   5       51.40       59.42     12.98 o 
  -9   5   5        2.83        5.06     11.82 o 
  -8   5   5      661.21      672.32     27.70 o 
  -7   5   5       63.67       78.07     10.71 o 
  -6   5   5      175.23      175.38     14.09 o 
  -5   5   5      961.50      807.25     24.23 o 
  -4   5   5     3340.83     3999.10     14.55 o 
  -3   5   5       16.43       23.63      6.33 o 
  -2   5   5       36.59       56.32      7.62 o 
  -1   5   5      288.61      234.31     12.16 o 
   0   5   5        3.82       22.61     10.90 o 
   1   5   5       55.24      129.79     10.05 o 
   2   5   5      667.08      828.72     21.40 o 
   3   5   5     1006.78     1203.15     26.80 o 
   4   5   5        0.85        2.76      8.58 o 
   5   5   5        1.17        8.25      9.35 o 
   6   5   5       63.40        5.03     11.85 o 
   7   5   5      602.02      705.80     29.13 o 
   8   5   5       82.70        7.46     15.75 o 
   9   5   5      105.27       53.84     19.60 o 
  10   5   5        0.21        8.32     16.15 o 
  11   5   5        0.42       25.95     15.72 o 
 -11   6   5       35.77        3.32     18.20 o 
 -10   6   5        4.50       11.12     13.28 o 
  -9   6   5       42.98       28.50     14.25 o 
  -8   6   5       19.81       20.82     11.92 o 
  -7   6   5      156.49      215.09     17.35 o 
  -6   6   5      156.69       10.23     10.12 o 
  -5   6   5      688.81      633.54     25.10 o 
  -4   6   5       21.48        5.82      8.53 o 
  -3   6   5      283.32      328.29     16.29 o 
  -2   6   5      136.67      150.76     11.74 o 
  -1   6   5      813.75      880.53     24.04 o 
   0   6   5      369.03      351.18     13.20 o 
   1   6   5      771.14      746.11     22.37 o 
   2   6   5      177.85      202.59     14.00 o 
   3   6   5     1092.86     1187.39     30.82 o 
   4   6   5      584.66      596.93     24.64 o 
   5   6   5       30.01       72.53     13.93 o 
   6   6   5      405.07      356.08     26.25 o 
   7   6   5       53.56       70.83     17.89 o 
   8   6   5      105.70       81.68     20.92 o 
   9   6   5      216.17      252.70     25.52 o 
  10   6   5        3.86       20.71     17.02 o 
 -11   7   5        0.44       28.62     16.00 o 
 -10   7   5       27.16       16.88     16.88 o 
  -9   7   5      173.11      179.58     22.60 o 
  -8   7   5       86.87       91.62     17.44 o 
  -7   7   5      275.91      341.32     21.17 o 
  -6   7   5      266.80      226.32     18.39 o 
  -5   7   5       21.32        4.32     10.71 o 
  -4   7   5      128.38      183.80     16.06 o 
  -3   7   5      267.87      264.07     17.02 o 
  -2   7   5      664.57      611.59     23.80 o 
  -1   7   5       11.07       27.97      9.72 o 
   0   7   5       96.78       71.91      7.81 o 
   1   7   5      271.34      320.28     17.57 o 
   2   7   5      450.79      366.42     20.34 o 
   3   7   5     1003.95      882.94     32.08 o 
   4   7   5      103.14      115.95     15.44 o 
   5   7   5     1451.35     1692.59     44.48 o 
   6   7   5      200.06      141.86     20.20 o 
   7   7   5      151.11      145.25     21.11 o 
   8   7   5        0.43        3.63     15.31 o 
   9   7   5        5.13        1.30     17.69 o 
  10   7   5        2.98       19.52     18.23 o 
 -10   8   5       48.58       60.57     19.70 o 
  -9   8   5       19.93       30.54     16.06 o 
  -8   8   5        1.60        0.00     14.28 o 
  -7   8   5       11.57        2.94     12.89 o 
  -6   8   5       24.32       49.78     16.22 o 
  -5   8   5      270.91      269.80     13.25 o 
  -4   8   5       15.23       31.27     12.00 o 
  -3   8   5      284.59      225.80     18.88 o 
  -2   8   5      310.32      294.51     19.35 o 
  -1   8   5      676.18      622.60     26.13 o 
   0   8   5      288.01      235.54     13.39 o 
   1   8   5       13.77        3.25     10.81 o 
   2   8   5       25.95       27.37     12.78 o 
   3   8   5       95.10       78.33     17.05 o 
   4   8   5       17.13       21.74     14.45 o 
   5   8   5      301.59      303.50     24.18 o 
   6   8   5      515.47      546.53     31.58 o 
   7   8   5       36.44        4.86     19.30 o 
   8   8   5        7.59        3.95     16.44 o 
   9   8   5        2.09        1.43     16.12 o 
  -9   9   5        5.58       13.72     16.35 o 
  -8   9   5        0.26       14.09     14.67 o 
  -7   9   5        9.63       29.69     15.66 o 
  -6   9   5        6.68        7.32     16.36 o 
  -5   9   5       30.52       42.25     15.68 o 
  -4   9   5      224.56      261.33     22.56 o 
  -3   9   5       15.96       33.67     14.15 o 
  -2   9   5      353.97      327.26     23.50 o 
  -1   9   5       21.49       37.77     14.26 o 
   0   9   5       25.09       12.49      9.59 o 
   1   9   5       96.31      130.49     17.98 o 
   2   9   5        5.72        8.96     16.00 o 
   3   9   5      532.14      527.90     32.07 o 
   4   9   5       26.57        1.05     17.78 o 
   5   9   5       96.13       72.69     19.39 o 
   6   9   5        0.09        1.19     18.16 o 
   7   9   5       81.98       67.95     19.96 o 
   8   9   5       13.82       36.64     19.70 o 
  -7  10   5      170.20      195.57     23.81 o 
  -6  10   5       17.40        3.55     17.84 o 
  -5  10   5      123.94      130.51     20.91 o 
  -4  10   5        0.07       18.18     18.18 o 
  -3  10   5      373.88      350.53     26.29 o 
  -2  10   5        0.75       16.12     16.12 o 
  -1  10   5       16.81        8.45     15.66 o 
   0  10   5       14.26       10.52     11.02 o 
   1  10   5      156.12      138.46     22.46 o 
   2  10   5        7.64       23.43     18.37 o 
   3  10   5       83.65       72.60     20.32 o 
   4  10   5      212.38      248.83     25.60 o 
   5  10   5      307.60      337.07     31.16 o 
   6  10   5       35.17       35.96     20.96 o 
   7  10   5       71.94       87.95     22.41 o 
  -6  11   5       78.91       54.56     21.85 o 
  -5  11   5       82.42       79.51     22.12 o 
  -4  11   5       25.45        3.75     18.99 o 
  -3  11   5        2.38       27.91     15.05 o 
  -2  11   5      172.49      176.21     22.62 o 
  -1  11   5        6.67        7.35     18.88 o 
   0  11   5       36.08       30.78     15.65 o 
   1  11   5       11.54       40.57     16.77 o 
   2  11   5       26.77       44.29     18.48 o 
   3  11   5        3.04       16.53     17.75 o 
   4  11   5        6.88       14.12     19.10 o 
   5  11   5        9.22       13.14     20.96 o 
  -3  12   5       15.52       22.90     21.82 o 
  -2  12   5       13.52        6.78     19.75 o 
  -1  12   5       81.75      107.55     21.66 o 
   0  12   5       14.77        8.73     14.31 o 
   1  12   5        0.39       14.68     17.79 o 
   2  12   5      130.10      141.84     25.51 o 
 -12   0   6        6.99       15.32     15.32 o 
 -10   0   6       94.53      115.75     15.16 o 
  -8   0   6     1363.94     1437.68     31.04 o 
  -6   0   6     1800.33     2420.14     33.27 o 
  -4   0   6     6969.19     6136.29      5.70 o 
  -2   0   6      110.42       72.12      6.20 o 
   0   0   6      397.31      296.46     15.53 o 
   2   0   6     1788.12     2160.74     26.21 o 
   4   0   6      463.99      588.75     16.85 o 
   6   0   6      332.44      408.70     16.91 o 
   8   0   6      320.01      444.49     23.22 o 
  10   0   6      231.34       37.90     16.26 o 
  12   0   6        0.00       18.29     18.29 o 
 -13   1   6        0.48       48.20     15.59 o 
 -12   1   6       19.18       41.38     16.14 o 
 -11   1   6       31.03        7.61     14.13 o 
 -10   1   6      503.67      596.10     25.01 o 
  -9   1   6        0.31       10.35     10.35 o 
  -8   1   6      375.10      444.37     18.13 o 
  -7   1   6      440.03      445.40     16.64 o 
  -6   1   6      854.57     1478.26     25.95 o 
  -5   1   6      146.37      132.19      8.88 o 
  -4   1   6      511.73      670.11     15.57 o 
  -3   1   6     1960.34     2397.88     26.63 o 
  -2   1   6        3.31        3.39      4.40 o 
  -1   1   6     4106.27     5362.12     37.69 o 
   0   1   6     1997.84     2253.85     17.73 o 
   1   1   6      360.57      424.26     11.76 o 
   2   1   6      265.44      299.12     10.43 o 
   3   1   6     1204.52     1513.16     23.30 o 
   4   1   6     1203.63     1139.06      5.54 o 
   5   1   6       73.48       75.99      8.95 o 
   6   1   6       11.84        2.55      8.05 o 
   7   1   6      600.98      713.50     24.55 o 
   8   1   6      300.29      359.88     20.25 o 
   9   1   6       44.55       10.96     13.05 o 
  10   1   6      406.23      405.04     14.62 o 
  11   1   6       26.90       29.17     15.85 o 
  12   1   6       80.58      154.93     21.33 o 
 -13   2   6        0.44        9.62     14.97 o 
 -12   2   6       14.83       40.88     15.40 o 
 -11   2   6      168.97      134.83     20.57 o 
 -10   2   6      190.68      243.17     22.34 o 
  -9   2   6       12.97       23.75     13.65 o 
  -8   2   6       28.47       23.35     10.67 o 
  -7   2   6      649.99      828.57     23.58 o 
  -6   2   6      227.84      392.82     15.65 o 
  -5   2   6      796.64     1088.46     21.67 o 
  -4   2   6     1517.19     1581.90     23.38 o 
  -3   2   6      883.92      773.50      4.96 o 
  -2   2   6      612.51      502.29      4.36 o 
  -1   2   6    10269.33    11582.10    229.61 o 
   0   2   6     1344.95     1457.38     51.13 o 
   1   2   6      527.32      437.42     12.12 o 
   2   2   6     1220.59     1269.59     20.31 o 
   3   2   6     2948.74     3179.79     33.54 o 
   4   2   6      644.63      761.03     18.64 o 
   5   2   6     1469.71     1705.73      6.87 o 
   6   2   6       65.24       27.70      9.77 o 
   7   2   6       10.62        9.04     10.01 o 
   8   2   6      149.31      168.21     17.59 o 
   9   2   6      720.46      587.03     28.49 o 
  10   2   6        2.14       15.10     15.10 o 
  11   2   6      123.78      107.02     21.31 o 
  12   2   6       22.29       32.83     17.81 o 
 -13   3   6        0.43        4.16     14.38 o 
 -12   3   6        4.50        1.02     14.19 o 
 -11   3   6       29.15       42.48     16.24 o 
 -10   3   6      447.84      510.80     27.48 o 
  -9   3   6      158.25      202.34     18.67 o 
  -8   3   6       19.94       13.60     11.90 o 
  -7   3   6      283.68      192.42     14.52 o 
  -6   3   6      578.93      606.00     20.75 o 
  -5   3   6     1995.75     2550.40     34.65 o 
  -4   3   6       54.92       24.57      6.79 o 
  -3   3   6      738.47      540.25      5.35 o 
  -2   3   6       61.75       59.99      6.63 o 
  -1   3   6     1673.72     2244.76     26.88 o 
   0   3   6        2.84        4.61      3.69 o 
   1   3   6     1702.18     1684.19     23.81 o 
   2   3   6       56.83       45.02      5.53 o 
   3   3   6     1726.03     2049.47     28.99 o 
   4   3   6       86.56       59.58      8.25 o 
   5   3   6      830.54     1030.99     24.69 o 
   6   3   6      534.93      563.68     20.81 o 
   7   3   6       41.91       44.75     11.61 o 
   8   3   6      391.56      346.50     22.95 o 
   9   3   6        2.77        5.28     13.34 o 
  10   3   6      367.97      389.65     25.68 o 
  11   3   6       17.38       45.42     18.55 o 
 -12   4   6       23.89       13.46     15.95 o 
 -11   4   6       58.55       71.82     17.97 o 
 -10   4   6       25.11       20.64     12.34 o 
  -9   4   6       25.24       42.92     12.19 o 
  -8   4   6       93.51        1.49     10.71 o 
  -7   4   6      425.59      475.58     21.56 o 
  -6   4   6       19.74        4.48      8.85 o 
  -5   4   6      251.60      227.99     13.44 o 
  -4   4   6      386.55      246.82     13.01 o 
  -3   4   6       84.24       12.78      6.68 o 
  -2   4   6       34.06       24.64      6.74 o 
  -1   4   6     2640.09     3276.73     36.03 o 
   0   4   6       45.10       59.79      9.29 o 
   1   4   6      329.73      344.88     12.99 o 
   2   4   6       22.71       50.05      6.91 o 
   3   4   6     3576.52     3396.64     40.71 o 
   4   4   6      478.26      497.45     18.36 o 
   5   4   6      305.25      246.63      8.62 o 
   6   4   6     1096.26     1027.05     29.49 o 
   7   4   6     1115.14     1141.64     32.71 o 
   8   4   6      110.08       54.43     17.33 o 
   9   4   6       90.76       16.57     16.57 o 
  10   4   6        7.93       42.90     15.16 o 
  11   4   6      232.41      155.74     25.93 o 
 -12   5   6        0.46        4.27     14.61 o 
 -11   5   6       34.28       36.40     16.29 o 
 -10   5   6        1.20       17.80     12.85 o 
  -9   5   6      212.99      167.73     18.59 o 
  -8   5   6       20.69       22.47     11.76 o 
  -7   5   6       33.11       42.33     12.50 o 
  -6   5   6       98.59      126.51     13.90 o 
  -5   5   6     1578.09     1698.13     33.88 o 
  -4   5   6        5.14        1.01      8.11 o 
  -3   5   6       98.41       64.67      9.05 o 
  -2   5   6       47.89       33.43      7.33 o 
  -1   5   6     1745.45     1797.95     30.31 o 
   0   5   6       18.59       54.12      6.05 o 
   1   5   6      247.77      365.61     14.79 o 
   2   5   6      155.37      155.58     10.67 o 
   3   5   6      164.48      177.19     13.66 o 
   4   5   6      418.65      384.82     18.63 o 
   5   5   6     1090.51     1114.46     30.72 o 
   6   5   6       69.53      108.39     15.57 o 
   7   5   6      265.45      269.37     21.48 o 
   8   5   6      337.29      345.35     24.45 o 
   9   5   6       10.48        7.68     15.22 o 
  10   5   6        8.85       15.86     18.19 o 
  11   5   6       86.61      124.13     23.46 o 
 -11   6   6       45.63       54.83     17.17 o 
 -10   6   6        7.82       15.33     15.33 o 
  -9   6   6       84.36       89.54     15.06 o 
  -8   6   6       10.08        7.60     13.37 o 
  -7   6   6       15.24       33.14     12.36 o 
  -6   6   6      116.59       13.43     13.43 o 
  -5   6   6       46.92       74.14     13.55 o 
  -4   6   6      262.24      177.78     14.83 o 
  -3   6   6        2.54       12.41      8.44 o 
  -2   6   6     1640.22     1494.78     31.79 o 
  -1   6   6      612.80      654.89     22.45 o 
   0   6   6      858.15      984.53     35.27 o 
   1   6   6      492.30      447.70     19.52 o 
   2   6   6      411.81      410.38     18.44 o 
   3   6   6     3076.41     2923.44     46.62 o 
   4   6   6      911.21     1051.08     32.48 o 
   5   6   6       45.61       73.98     15.05 o 
   6   6   6      195.88      233.87     21.72 o 
   7   6   6      238.23      241.24     22.51 o 
   8   6   6       35.63       46.16     17.03 o 
   9   6   6       79.80       76.77     21.43 o 
  10   6   6       10.09       25.33     18.83 o 
 -11   7   6        1.03        8.01     15.19 o 
 -10   7   6       59.27       36.82     18.46 o 
  -9   7   6        0.16        7.03     13.31 o 
  -8   7   6       33.69       47.65     14.24 o 
  -7   7   6      182.76      205.35     19.14 o 
  -6   7   6       16.60        3.15     13.23 o 
  -5   7   6      110.79        4.44     11.47 o 
  -4   7   6      271.75      234.04     17.29 o 
  -3   7   6        0.53        2.71     10.73 o 
  -2   7   6        0.11       10.80     10.80 o 
  -1   7   6       84.45       85.86     12.93 o 
   0   7   6      442.04      459.16     20.51 o 
   1   7   6       79.49      100.69     13.68 o 
   2   7   6      504.72      489.18     23.97 o 
   3   7   6       20.20       24.97     12.42 o 
   4   7   6       77.08       53.14     15.84 o 
   5   7   6      150.49      227.86     20.42 o 
   6   7   6      184.72      234.61     22.63 o 
   7   7   6      327.83      373.76     27.67 o 
   8   7   6        0.02        8.62     16.46 o 
   9   7   6       31.62       45.43     23.37 o 
 -10   8   6       33.62        0.00     17.92 o 
  -9   8   6       20.76       33.18     15.11 o 
  -8   8   6       11.83       31.10     15.71 o 
  -7   8   6        3.66        1.89     14.90 o 
  -6   8   6       10.11       29.18     14.82 o 
  -5   8   6      236.84      213.12     19.98 o 
  -4   8   6       80.82       66.38     12.98 o 
  -3   8   6      211.89      211.55     19.38 o 
  -2   8   6      251.05      287.50     20.84 o 
  -1   8   6       89.31       79.69     15.41 o 
   0   8   6       36.50       13.58      8.47 o 
   1   8   6      161.29      174.95     16.59 o 
   2   8   6       36.15       13.32     13.32 o 
   3   8   6       45.69       15.77     16.53 o 
   4   8   6      130.18      202.32     21.78 o 
   5   8   6        3.75       20.29     14.83 o 
   6   8   6        7.52        4.61     17.25 o 
   7   8   6       20.25       21.34     17.11 o 
   8   8   6        1.73        5.43     18.52 o 
   9   8   6        6.68        1.43     18.37 o 
  -9   9   6        2.50        6.05     17.04 o 
  -8   9   6       35.17       31.00     17.69 o 
  -7   9   6       30.05       17.43     18.78 o 
  -6   9   6       46.07       64.08     16.65 o 
  -5   9   6        6.03        2.98     15.26 o 
  -4   9   6       20.22       12.37     16.30 o 
  -3   9   6       42.21       57.57     15.53 o 
  -2   9   6      279.59      279.02     22.98 o 
  -1   9   6        0.86        3.75     14.99 o 
   0   9   6      363.16      365.03     37.38 o 
   1   9   6       32.91        6.98     17.86 o 
   2   9   6      120.74      135.59     21.70 o 
   3   9   6       35.22       98.16     20.98 o 
   4   9   6       43.99       63.34     19.56 o 
   5   9   6      221.57      181.91     26.24 o 
   6   9   6       78.68       90.88     21.05 o 
   7   9   6       29.65       23.45     19.85 o 
   8   9   6       66.48       59.31     22.91 o 
  -7  10   6        0.00        6.03     18.21 o 
  -6  10   6        6.94       10.50     18.81 o 
  -5  10   6      107.96       88.66     20.56 o 
  -4  10   6      515.42      605.44     33.82 o 
  -3  10   6       90.36       88.14     18.34 o 
  -2  10   6      214.54      219.80     22.94 o 
  -1  10   6       27.04       31.46     17.60 o 
   0  10   6       89.14      100.07     35.78 o 
   1  10   6      113.13       99.26     20.44 o 
   2  10   6       36.53       13.42     19.24 o 
   3  10   6       30.16       39.01     22.02 o 
   4  10   6      372.77      385.24     30.30 o 
   5  10   6      119.07      109.41     24.75 o 
   6  10   6       57.29       57.08     21.12 o 
  -5  11   6        0.88       23.72     17.41 o 
  -4  11   6       65.29       43.04     21.05 o 
  -3  11   6       55.94       59.70     20.46 o 
  -2  11   6        7.29       13.48     17.43 o 
  -1  11   6        9.67       37.24     16.09 o 
   0  11   6       21.45       55.53     12.80 o 
   1  11   6       60.60       63.75     19.87 o 
   2  11   6       19.44       15.29     21.49 o 
   3  11   6        5.73       12.76     19.89 o 
   4  11   6       19.47       39.37     18.33 o 
  -2  12   6      110.22      148.61     24.17 o 
  -1  12   6        2.27       16.55     20.80 o 
   0  12   6      101.58      111.13     15.92 o 
   1  12   6      169.89      172.89     27.29 o 
 -13   0   7       55.94       66.27     18.29 o 
 -11   0   7      200.17      257.90     20.69 o 
  -9   0   7        3.35       10.79     10.79 o 
  -7   0   7      158.70      113.03     10.82 o 
  -5   0   7     1504.88     1412.55      6.00 o 
  -3   0   7     1862.19     1962.05     26.17 o 
  -1   0   7     1268.87     1244.82     20.26 o 
   1   0   7      317.48      419.24     12.52 o 
   3   0   7     9084.66     9623.78     61.90 o 
   5   0   7      931.75      780.34      7.70 o 
   7   0   7        6.84       18.98     11.67 o 
   9   0   7      152.92      244.77     24.11 o 
  11   0   7       71.33      130.52     22.49 o 
 -13   1   7       98.04       93.55     18.48 o 
 -12   1   7       67.15       55.43     15.36 o 
 -11   1   7        4.95        4.73     14.39 o 
 -10   1   7      270.21      289.76     20.07 o 
  -9   1   7      608.20      638.27     23.49 o 
  -8   1   7       31.47       31.81      9.97 o 
  -7   1   7       20.28        4.84      8.79 o 
  -6   1   7      226.35      277.53     13.80 o 
  -5   1   7      132.07        6.51      6.78 o 
  -4   1   7      424.37      555.79     15.23 o 
  -3   1   7      628.53      693.50     16.03 o 
  -2   1   7      658.67      862.95     17.12 o 
  -1   1   7      509.87      759.39     16.02 o 
   0   1   7       98.71       49.70     11.58 o 
   1   1   7        0.70       17.40      5.17 o 
   2   1   7      150.22      138.79      9.75 o 
   3   1   7     2157.71     2220.55     30.09 o 
   4   1   7     5218.19     5616.68     15.82 o 
   5   1   7      103.04      152.07     11.33 o 
   6   1   7       43.66       37.51      9.99 o 
   7   1   7     1676.08     1781.73     38.39 o 
   8   1   7      329.17      304.62     21.37 o 
   9   1   7      147.76      184.76     21.15 o 
  10   1   7      156.76      166.75     22.48 o 
  11   1   7      283.00      268.56     26.30 o 
  12   1   7      110.72       15.75     19.07 o 
 -13   2   7        9.18        2.53     19.09 o 
 -12   2   7        0.00       11.41     17.00 o 
 -11   2   7        1.72       17.90     16.89 o 
 -10   2   7      872.04      866.80     32.94 o 
  -9   2   7        5.78       12.77     11.16 o 
  -8   2   7      150.61      146.38     13.15 o 
  -7   2   7      300.44      374.85     16.33 o 
  -6   2   7     2473.32     2470.43      7.72 o 
  -5   2   7       61.86      113.29      9.29 o 
  -4   2   7     2245.89     2568.31      6.52 o 
  -3   2   7      875.86      794.20     16.93 o 
  -2   2   7     2119.30     2052.72     25.61 o 
  -1   2   7     1642.48     1937.00     24.70 o 
   0   2   7     5486.72     5910.49    210.42 o 
   1   2   7       69.48       42.40      6.13 o 
   2   2   7        5.13       18.61      5.82 o 
   3   2   7        6.15        9.31      6.52 o 
   4   2   7      672.22      546.45     17.30 o 
   5   2   7      558.28      632.27     26.90 o 
   6   2   7      111.92      125.55     12.71 o 
   7   2   7       14.04       11.85     11.45 o 
   8   2   7       25.62       22.32     15.27 o 
   9   2   7       54.13        8.10     14.65 o 
  10   2   7      115.15      141.79     19.95 o 
  11   2   7       34.22       31.42     19.83 o 
 -12   3   7       17.04        8.96     16.69 o 
 -11   3   7      367.24      406.01     28.61 o 
 -10   3   7      294.78      367.43     25.23 o 
  -9   3   7       26.74        8.84     13.97 o 
  -8   3   7      307.67      410.15     20.80 o 
  -7   3   7        4.72        0.59      9.79 o 
  -6   3   7      210.59      220.38     13.92 o 
  -5   3   7       18.86        8.76      8.76 o 
  -4   3   7      171.07      170.73     11.09 o 
  -3   3   7      625.63      474.30      7.03 o 
  -2   3   7        7.45        4.31      5.13 o 
  -1   3   7     5960.28     6782.77     48.94 o 
   0   3   7       25.43       52.78      8.72 o 
   1   3   7      796.26      789.58     17.83 o 
   2   3   7      147.66      242.16     11.34 o 
   3   3   7        0.03        6.57      6.57 o 
   4   3   7      282.35      334.01     14.50 o 
   5   3   7      184.62      199.53     12.68 o 
   6   3   7      199.96        4.18      8.86 o 
   7   3   7        1.07        7.74     11.97 o 
   8   3   7      300.60      394.78     22.49 o 
   9   3   7        1.12        0.89     13.85 o 
  10   3   7      110.60      143.09     18.56 o 
  11   3   7      197.20      203.98     24.09 o 
 -12   4   7        7.17        9.70     15.80 o 
 -11   4   7       16.16        7.12     17.38 o 
 -10   4   7       38.24       22.51     15.04 o 
  -9   4   7        6.84       41.31     12.46 o 
  -8   4   7      329.28      276.60     10.19 o 
  -7   4   7      121.36       12.42      9.59 o 
  -6   4   7      118.70        4.56      9.12 o 
  -5   4   7        0.34        0.49      8.40 o 
  -4   4   7      104.29       65.41      8.55 o 
  -3   4   7     1775.11     1717.68      7.01 o 
  -2   4   7     1409.83     1513.82     26.76 o 
  -1   4   7     1582.24     1860.09     29.19 o 
   0   4   7     1774.15     2078.50     95.07 o 
   1   4   7      513.87      543.26     16.29 o 
   2   4   7      653.74      818.10     20.46 o 
   3   4   7      618.19      574.93     19.35 o 
   4   4   7       47.18       27.21      9.17 o 
   5   4   7       57.97       69.81     12.58 o 
   6   4   7      104.11       80.88     12.85 o 
   7   4   7       58.56       70.72     14.36 o 
   8   4   7        1.23        7.24     13.70 o 
   9   4   7      131.58      172.31     19.09 o 
  10   4   7       48.14       56.70     18.85 o 
  11   4   7       13.86       51.31     16.78 o 
 -12   5   7       34.81       22.82     17.86 o 
 -11   5   7        0.57       14.68     14.68 o 
 -10   5   7       82.22      116.81     17.74 o 
  -9   5   7        1.20        3.56     11.64 o 
  -8   5   7        2.77       10.41     13.10 o 
  -7   5   7      120.70       92.00     16.32 o 
  -6   5   7     1230.61     1194.66     32.85 o 
  -5   5   7       77.48       59.64     12.32 o 
  -4   5   7      181.98        9.12      8.22 o 
  -3   5   7        4.69       24.98      8.06 o 
  -2   5   7      593.36      481.86     18.02 o 
  -1   5   7        0.86       10.84      7.70 o 
   0   5   7       45.83       35.79      5.77 o 
   1   5   7        2.76        0.52      7.51 o 
   2   5   7        3.91       20.19      7.99 o 
   3   5   7       23.54       12.69     10.44 o 
   4   5   7      165.10      159.52     14.67 o 
   5   5   7      848.17      842.02     13.02 o 
   6   5   7      290.66      376.80     22.65 o 
   7   5   7       44.65       41.42     14.70 o 
   8   5   7      261.65      241.23     24.39 o 
   9   5   7       16.85       27.44     14.53 o 
  10   5   7      282.99      258.59     28.29 o 
 -11   6   7       11.95       11.84     15.91 o 
 -10   6   7       15.86       13.16     15.16 o 
  -9   6   7        8.75       31.02     12.94 o 
  -8   6   7        0.11        2.58     13.32 o 
  -7   6   7       43.27       22.17     12.85 o 
  -6   6   7      485.25      366.44     13.94 o 
  -5   6   7     1028.23     1131.97     32.44 o 
  -4   6   7       36.11        6.82     10.73 o 
  -3   6   7      258.68      224.01     16.18 o 
  -2   6   7      678.67      656.46     22.57 o 
  -1   6   7      130.22      166.01     13.12 o 
   0   6   7        6.58       15.42      6.68 o 
   1   6   7     1312.82     1249.43     31.05 o 
   2   6   7       79.28      127.39     15.32 o 
   3   6   7     1320.93     1192.83     33.99 o 
   4   6   7      314.17      290.33     20.78 o 
   5   6   7      423.78      421.38     23.06 o 
   6   6   7      168.05      190.72     19.94 o 
   7   6   7      175.42       13.39     15.64 o 
   8   6   7       25.76       21.78     17.32 o 
   9   6   7        1.94       13.87     17.85 o 
  10   6   7        2.17        0.00     20.33 o 
 -10   7   7        0.70        6.48     14.94 o 
  -9   7   7       43.66       48.59     16.23 o 
  -8   7   7        1.45       16.10     11.56 o 
  -7   7   7        8.03       25.49     12.37 o 
  -6   7   7      105.13      126.05     17.58 o 
  -5   7   7      119.54        0.77     12.70 o 
  -4   7   7      903.23      909.88     31.19 o 
  -3   7   7      438.41      369.71     21.08 o 
  -2   7   7       83.86       36.30     13.01 o 
  -1   7   7       43.74       54.91     11.44 o 
   0   7   7        9.33        0.03     12.28 o 
   1   7   7      208.73      198.52     16.13 o 
   2   7   7       96.08      114.99     15.63 o 
   3   7   7      107.63      125.68     18.06 o 
   4   7   7       15.16        1.74     14.79 o 
   5   7   7      318.88      240.26     23.17 o 
   6   7   7      325.78      348.49     26.81 o 
   7   7   7       16.74        3.54     18.43 o 
   8   7   7       46.44       62.55     18.30 o 
   9   7   7      174.73      172.64     26.37 o 
 -10   8   7        6.66        3.42     15.98 o 
  -9   8   7       48.28       37.16     15.80 o 
  -8   8   7       32.29       23.81     16.63 o 
  -7   8   7      312.63      340.26     26.27 o 
  -6   8   7      184.13      188.47     20.48 o 
  -5   8   7      179.81      162.53     19.26 o 
  -4   8   7        8.75       19.41     12.01 o 
  -3   8   7      305.24      301.92     23.00 o 
  -2   8   7        5.65        5.64     13.69 o 
  -1   8   7      126.60      140.76     16.91 o 
   0   8   7      106.62      114.73     16.77 o 
   1   8   7      403.10      451.03     24.40 o 
   2   8   7       43.41       25.09     15.16 o 
   3   8   7      591.28      626.23     31.72 o 
   4   8   7       75.90       61.64     16.59 o 
   5   8   7        0.18        5.55     15.34 o 
   6   8   7       37.42       73.78     18.55 o 
   7   8   7        0.51       18.08     18.08 o 
   8   8   7       82.44      107.31     24.09 o 
  -8   9   7       20.50        6.75     18.83 o 
  -7   9   7        8.89        2.21     15.75 o 
  -6   9   7       65.29        9.34     18.33 o 
  -5   9   7       83.68       34.03     16.73 o 
  -4   9   7       96.18       88.39     18.90 o 
  -3   9   7       55.17       23.87     18.49 o 
  -2   9   7      218.09      216.88     24.69 o 
  -1   9   7       79.24       33.71     18.69 o 
   0   9   7       32.70       55.35     18.97 o 
   1   9   7      231.19      256.29     22.61 o 
   2   9   7        0.61        6.55     16.83 o 
   3   9   7     1486.60     1416.72     49.10 o 
   4   9   7       28.97       13.26     17.46 o 
   5   9   7      151.50      225.45     26.20 o 
   6   9   7      133.26      141.56     22.22 o 
   7   9   7       95.54      137.91     24.14 o 
  -7  10   7      127.48       96.47     23.24 o 
  -6  10   7        6.86        9.27     20.12 o 
  -5  10   7      277.34      235.34     25.55 o 
  -4  10   7      157.32      135.91     24.13 o 
  -3  10   7        0.38        8.72     17.09 o 
  -2  10   7       13.30       20.90     16.62 o 
  -1  10   7      715.68      851.45     39.44 o 
   0  10   7      264.59      333.31     44.22 o 
   1  10   7       34.89       16.02     19.16 o 
   2  10   7        0.22        7.59     18.77 o 
   3  10   7      466.45      514.85     33.28 o 
   4  10   7        0.55       10.87     20.65 o 
   5  10   7        0.10        8.46     19.66 o 
   6  10   7        6.97       47.08     14.93 o 
  -5  11   7       57.37       87.01     19.66 o 
  -4  11   7      178.31      219.19     24.47 o 
  -3  11   7        2.50       19.66     20.16 o 
  -2  11   7       14.36        0.00     21.54 o 
  -1  11   7       15.84       17.75     18.52 o 
   0  11   7       33.87       22.06     13.78 o 
   1  11   7        6.80       14.00     17.75 o 
   2  11   7      123.70      130.95     24.99 o 
   3  11   7       26.95       17.61     20.10 o 
   4  11   7       74.48       63.07     22.03 o 
 -12   0   8      115.31       57.19     17.54 o 
 -10   0   8      192.86      221.19     19.08 o 
  -8   0   8      289.40      546.67     21.93 o 
  -6   0   8     2300.30     2428.47     36.50 o 
  -4   0   8      462.58      496.40     15.34 o 
  -2   0   8       50.83       27.50      6.45 o 
   0   0   8      876.76      890.41     31.39 o 
   2   0   8     1321.21     1328.36     24.19 o 
   4   0   8      202.37      247.79     14.17 o 
   6   0   8       62.04       84.18     11.34 o 
   8   0   8      491.00      541.02     27.18 o 
  10   0   8       17.30       21.04     16.22 o 
 -13   1   8        0.59        2.80     14.23 o 
 -12   1   8        1.39        1.77     12.85 o 
 -11   1   8      104.25      105.29     17.92 o 
 -10   1   8       25.12       36.49     16.50 o 
  -9   1   8       25.13       27.47     12.31 o 
  -8   1   8      122.05      128.87     13.87 o 
  -7   1   8       40.28       41.57     11.66 o 
  -6   1   8      326.27      454.46     17.41 o 
  -5   1   8     1248.74     1882.56     29.80 o 
  -4   1   8      186.85      297.43     12.99 o 
  -3   1   8      597.17      657.68     16.60 o 
  -2   1   8     3689.07     4497.17     40.36 o 
  -1   1   8       55.76       64.30      7.20 o 
   0   1   8     3193.05     3959.54     73.21 o 
   1   1   8       21.29        4.69      5.11 o 
   2   1   8     9592.83    10939.35     66.39 o 
   3   1   8        5.12        3.33      7.26 o 
   4   1   8     1096.54     1343.99     27.70 o 
   5   1   8     1406.20     1436.33     30.32 o 
   6   1   8      518.95      407.53     10.78 o 
   7   1   8      245.78      202.54     17.28 o 
   8   1   8       45.01       15.43     15.43 o 
   9   1   8      171.09      184.21     21.02 o 
  10   1   8      115.80      100.78     20.35 o 
  11   1   8       47.38       50.23     21.28 o 
 -13   2   8        1.86       10.88     19.04 o 
 -12   2   8       27.11       34.23     16.36 o 
 -11   2   8       99.43      167.63     20.81 o 
 -10   2   8       41.88       34.58     17.14 o 
  -9   2   8      174.21      261.37     19.39 o 
  -8   2   8      343.55      369.98     18.57 o 
  -7   2   8      902.39     1082.75     26.99 o 
  -6   2   8      481.72      403.74      9.72 o 
  -5   2   8      138.16      210.40     12.10 o 
  -4   2   8     1238.43     1742.72     27.20 o 
  -3   2   8     1508.64     1671.68     25.32 o 
  -2   2   8     1906.59     2343.26     29.20 o 
  -1   2   8       46.91       70.60      8.35 o 
   0   2   8       99.90      185.47     19.67 o 
   1   2   8      805.92      930.11     19.78 o 
   2   2   8      197.57      259.93     11.38 o 
   3   2   8      115.36       80.48      8.83 o 
   4   2   8      212.01      259.29     14.23 o 
   5   2   8      157.84        4.34      8.88 o 
   6   2   8       17.81       41.60     12.01 o 
   7   2   8      286.77      250.71     19.83 o 
   8   2   8      428.36      411.31     24.65 o 
   9   2   8      515.93      594.49     29.50 o 
  10   2   8       25.28       52.90     18.88 o 
  11   2   8       69.46      124.83     21.33 o 
 -12   3   8        1.03        9.29     19.93 o 
 -11   3   8       18.25       12.54     18.88 o 
 -10   3   8       76.68      104.83     20.04 o 
  -9   3   8        4.97       15.89     13.45 o 
  -8   3   8        0.34        2.75     12.69 o 
  -7   3   8      122.16      139.34     13.75 o 
  -6   3   8      187.19        5.20      8.78 o 
  -5   3   8      367.20      407.75     16.63 o 
  -4   3   8       88.93        6.40      6.40 o 
  -3   3   8     1420.92     1689.47      7.15 o 
  -2   3   8      221.71      212.04     12.41 o 
  -1   3   8     1845.55     1919.50     28.14 o 
   0   3   8     4422.30     4646.81    190.68 o 
   1   3   8      222.40      287.01     12.25 o 
   2   3   8     1880.67     2180.72     31.66 o 
   3   3   8      230.66      173.10     11.95 o 
   4   3   8      632.41      583.04     19.04 o 
   5   3   8       74.98       55.75      9.99 o 
   6   3   8      239.83      291.12     18.55 o 
   7   3   8      627.80      755.31     28.94 o 
   8   3   8       53.52       13.95     15.29 o 
   9   3   8       77.86       40.16     16.02 o 
  10   3   8        7.17        9.13     16.05 o 
  11   3   8       31.08       26.69     19.02 o 
 -12   4   8       65.42       56.94     21.13 o 
 -11   4   8        8.59        4.21     16.49 o 
 -10   4   8       15.33       43.56     15.34 o 
  -9   4   8       12.39       33.72     14.79 o 
  -8   4   8      273.61       27.41     12.16 o 
  -7   4   8        0.10       21.52     10.76 o 
  -6   4   8      194.18      212.16     16.18 o 
  -5   4   8      246.59      226.20     14.82 o 
  -4   4   8       54.82       27.94      9.28 o 
  -3   4   8      309.14      363.35     15.38 o 
  -2   4   8      215.45      391.98     15.50 o 
  -1   4   8      162.65      194.75     11.96 o 
   0   4   8     2217.13     2380.44    142.92 o 
   1   4   8      117.94       96.22      9.30 o 
   2   4   8        4.79        1.40      7.32 o 
   3   4   8      221.03      302.11     15.19 o 
   4   4   8        0.50        4.63      9.27 o 
   5   4   8     1282.32     1290.61     32.93 o 
   6   4   8        0.33        5.87     10.98 o 
   7   4   8      116.98        6.74     11.91 o 
   8   4   8      148.78      136.26     19.60 o 
   9   4   8       62.16       65.24     18.81 o 
  10   4   8        2.09       14.64     16.94 o 
 -12   5   8        4.29        4.44     16.54 o 
 -11   5   8       15.09       38.43     14.61 o 
 -10   5   8        2.72        5.96     15.82 o 
  -9   5   8       59.41       64.78     16.23 o 
  -8   5   8       36.63       52.07     14.26 o 
  -7   5   8      565.20      769.39     28.39 o 
  -6   5   8     2104.66     2392.68     44.62 o 
  -5   5   8      636.93      519.79     22.63 o 
  -4   5   8       13.26        6.81      9.15 o 
  -3   5   8        2.62        4.25      7.49 o 
  -2   5   8     1350.77     1494.74     31.06 o 
  -1   5   8      573.67      568.88     19.79 o 
   0   5   8      323.53      286.26     25.65 o 
   1   5   8      331.44      333.60     16.39 o 
   2   5   8      665.76      627.85     22.20 o 
   3   5   8     3198.59     3187.97     46.95 o 
   4   5   8      993.72     1102.83     31.68 o 
   5   5   8      591.10      583.68     26.54 o 
   6   5   8      907.87     1003.92     12.93 o 
   7   5   8        8.63       19.17     12.21 o 
   8   5   8      311.81      232.11     24.43 o 
   9   5   8      216.18      267.64     25.85 o 
  10   5   8       27.62       42.44     20.34 o 
 -11   6   8       11.97       15.18     15.18 o 
 -10   6   8        5.94       14.35     14.35 o 
  -9   6   8      147.76      244.50     19.43 o 
  -8   6   8       42.23        2.70     12.41 o 
  -7   6   8       29.32       30.26     14.00 o 
  -6   6   8      360.98      334.03     11.24 o 
  -5   6   8      144.85        8.39     10.95 o 
  -4   6   8      167.43      201.13     16.84 o 
  -3   6   8       34.90       61.27     11.55 o 
  -2   6   8      236.74      214.16     15.37 o 
  -1   6   8      642.97      775.21     25.00 o 
   0   6   8      131.98      161.03      9.89 o 
   1   6   8      252.32      190.20     16.50 o 
   2   6   8     1304.02     1632.52     37.99 o 
   3   6   8      158.96      162.37     16.23 o 
   4   6   8     1171.27     1249.58     38.44 o 
   5   6   8        4.77        5.35     14.59 o 
   6   6   8      165.70      279.36     22.64 o 
   7   6   8      113.98      106.47     20.31 o 
   8   6   8       35.75       46.91     17.52 o 
   9   6   8        4.91        7.91     18.55 o 
 -10   7   8        0.32        8.66     14.64 o 
  -9   7   8       20.18       13.25     14.63 o 
  -8   7   8        4.60        0.96     13.46 o 
  -7   7   8       63.60       45.04     14.21 o 
  -6   7   8       53.74       36.25     16.01 o 
  -5   7   8      440.01      377.13     13.75 o 
  -4   7   8      646.17      708.19     29.37 o 
  -3   7   8      845.76      746.20     28.48 o 
  -2   7   8      384.24      391.28     21.69 o 
  -1   7   8        4.15        0.00     10.60 o 
   0   7   8     1119.40     1321.54     72.17 o 
   1   7   8      176.97      195.99     18.11 o 
   2   7   8        8.98        4.18     12.67 o 
   3   7   8      189.64      146.38     18.33 o 
   4   7   8       28.71        0.00     15.71 o 
   5   7   8       88.24       92.59     18.67 o 
   6   7   8       22.74       37.01     17.27 o 
   7   7   8      341.27      332.91     29.65 o 
   8   7   8      392.10      397.70     32.16 o 
   9   7   8        8.54       18.61     20.45 o 
  -9   8   8        0.32        3.25     15.29 o 
  -8   8   8       29.19       43.78     15.35 o 
  -7   8   8      190.83      212.16     21.39 o 
  -6   8   8       87.76       16.01     13.02 o 
  -5   8   8       44.12       34.35     14.73 o 
  -4   8   8      564.76      581.39     29.42 o 
  -3   8   8       14.59       25.61     14.40 o 
  -2   8   8      824.80     1014.55     35.05 o 
  -1   8   8      228.38      256.85     19.67 o 
   0   8   8      125.95       99.35     12.58 o 
   1   8   8      133.81      146.95     17.26 o 
   2   8   8       63.00       52.39     15.25 o 
   3   8   8       35.37       63.33     19.09 o 
   4   8   8       99.21       44.18     21.42 o 
   5   8   8       15.74        5.91     18.26 o 
   6   8   8       11.64        2.57     19.59 o 
   7   8   8       28.09       58.26     18.25 o 
   8   8   8       61.28       56.38     20.76 o 
  -8   9   8        1.75       20.32     16.81 o 
  -7   9   8       31.75       15.27     15.27 o 
  -6   9   8        0.30        2.11     15.91 o 
  -5   9   8        0.15        9.17     16.30 o 
  -4   9   8        8.34        4.04     16.24 o 
  -3   9   8       27.28        7.87     15.74 o 
  -2   9   8       78.69       89.93     20.20 o 
  -1   9   8      199.12      174.38     22.27 o 
   0   9   8        1.52        2.45     11.31 o 
   1   9   8      349.96      354.17     28.75 o 
   2   9   8      112.80      137.77     20.05 o 
   3   9   8      231.75      231.54     26.46 o 
   4   9   8      144.70      139.00     25.03 o 
   5   9   8        0.58       15.95     21.59 o 
   6   9   8       72.92       78.50     21.48 o 
   7   9   8       18.95       10.25     20.37 o 
  -7  10   8        0.16       27.17     17.36 o 
  -6  10   8      294.25      302.96     26.94 o 
  -5  10   8        0.22        4.54     17.04 o 
  -4  10   8       84.33       86.44     21.06 o 
  -3  10   8       12.40       14.55     17.17 o 
  -2  10   8      202.92      255.72     26.11 o 
  -1  10   8       22.18       20.87     19.61 o 
   0  10   8       85.06       76.37     15.04 o 
   1  10   8       43.60        5.13     20.42 o 
   2  10   8       94.26       74.55     24.43 o 
   3  10   8        5.00       22.01     21.72 o 
   4  10   8        0.23        7.10     22.29 o 
   5  10   8       37.50       46.96     20.10 o 
  -5  11   8        2.91        6.16     17.70 o 
  -4  11   8        6.82        3.70     20.20 o 
  -3  11   8        5.50        8.68     17.83 o 
  -2  11   8       54.85       48.09     19.13 o 
  -1  11   8        0.61       19.93     19.93 o 
   0  11   8        6.22        2.25     15.58 o 
   1  11   8      104.60      122.45     24.74 o 
   2  11   8        0.46       23.88     20.21 o 
   3  11   8        4.56       22.67     22.67 o 
 -13   0   9        1.31        0.99     14.15 o 
 -11   0   9      194.23      296.07     22.75 o 
  -9   0   9      371.98      453.02     22.25 o 
  -7   0   9      180.29      175.93     15.21 o 
  -5   0   9      205.78      358.05     15.07 o 
  -3   0   9      673.53     1013.72     21.58 o 
  -1   0   9      979.28     1183.83     22.72 o 
   1   0   9      202.60      245.91     11.92 o 
   3   0   9       32.49       29.49      8.76 o 
   5   0   9       66.14        8.63     10.19 o 
   7   0   9      162.80      174.10     18.22 o 
   9   0   9        7.25       20.80     16.52 o 
  11   0   9       32.01       66.97     22.20 o 
 -13   1   9        3.60        7.51     14.18 o 
 -12   1   9        0.26        3.58     15.73 o 
 -11   1   9       23.89       15.09     15.46 o 
 -10   1   9       15.31       16.14     17.27 o 
  -9   1   9        2.84        4.85     11.79 o 
  -8   1   9      178.59      196.60     17.55 o 
  -7   1   9       18.98       20.17     10.41 o 
  -6   1   9       57.44        3.07      9.41 o 
  -5   1   9       53.04        8.25      8.54 o 
  -4   1   9     1965.03     2410.18     33.59 o 
  -3   1   9       37.62        6.74      6.74 o 
  -2   1   9     2565.53     3143.47     36.54 o 
  -1   1   9     1148.23     1264.22     23.47 o 
   0   1   9      485.35      633.98     18.12 o 
   1   1   9       87.40       86.34      8.66 o 
   2   1   9       85.63      147.55     12.12 o 
   3   1   9      172.48      206.77     12.28 o 
   4   1   9      602.67      634.61     21.23 o 
   5   1   9      368.30      372.07     18.05 o 
   6   1   9      117.99      111.61     14.11 o 
   7   1   9        0.09        0.80     12.56 o 
   8   1   9      148.02       13.46     13.46 o 
   9   1   9        2.54       12.68     17.14 o 
  10   1   9       50.71       48.90     17.74 o 
  11   1   9        3.86       20.26     20.26 o 
 -12   2   9       18.81       29.98     15.34 o 
 -11   2   9      123.92      115.62     20.59 o 
 -10   2   9       57.84       41.44     15.97 o 
  -9   2   9      360.04      422.95     22.01 o 
  -8   2   9       21.21        4.37     12.16 o 
  -7   2   9      229.81      213.30     15.23 o 
  -6   2   9     1150.49      818.14      9.57 o 
  -5   2   9        1.44        8.03      8.03 o 
  -4   2   9      796.21     1077.40     23.06 o 
  -3   2   9        4.91       16.89      7.60 o 
  -2   2   9    11578.40    11738.90     69.36 o 
  -1   2   9      141.51      183.67     11.41 o 
   0   2   9      244.11      375.78     20.22 o 
   1   2   9      126.05      161.20     10.43 o 
   2   2   9        4.92       36.98      7.44 o 
   3   2   9       43.84       61.69     10.71 o 
   4   2   9     1222.07     1106.21     26.70 o 
   5   2   9      181.21      153.77     13.75 o 
   6   2   9       98.45       65.84     12.70 o 
   7   2   9      181.24       25.23     12.73 o 
   8   2   9      309.86      367.42     24.22 o 
   9   2   9        9.43        3.17     16.43 o 
  10   2   9       57.17       65.94     21.10 o 
  11   2   9       26.45       15.67     20.25 o 
 -12   3   9       64.95       63.89     21.33 o 
 -11   3   9        5.67       21.57     17.12 o 
 -10   3   9      391.96      426.19     27.19 o 
  -9   3   9        4.37        7.89     13.73 o 
  -8   3   9      432.39      508.28     23.90 o 
  -7   3   9        3.79        3.08     10.10 o 
  -6   3   9      607.64      632.56     21.84 o 
  -5   3   9      284.53      386.75     16.63 o 
  -4   3   9      535.49      450.31      7.69 o 
  -3   3   9        6.57        0.37      7.82 o 
  -2   3   9     4313.99     5237.88     49.46 o 
  -1   3   9      966.47      865.51     21.26 o 
   0   3   9     3714.96     4306.52    222.19 o 
   1   3   9      344.00      318.39     14.17 o 
   2   3   9        9.77        7.90      7.90 o 
   3   3   9      959.03      941.23     24.35 o 
   4   3   9       12.33       11.21      7.68 o 
   5   3   9      259.45      201.56     15.94 o 
   6   3   9       31.38        0.00     10.04 o 
   7   3   9     2768.95     3223.02     54.77 o 
   8   3   9        0.40      151.57     20.16 o 
   9   3   9       27.74       18.29     17.46 o 
  10   3   9       14.74       18.16     18.64 o 
 -12   4   9       71.38       46.76     19.59 o 
 -11   4   9        5.21       42.27     16.89 o 
 -10   4   9       44.89       77.53     18.48 o 
  -9   4   9      306.20      395.11     24.74 o 
  -8   4   9       94.18       91.65     17.04 o 
  -7   4   9       35.52       97.87     15.15 o 
  -6   4   9      182.71      157.51     16.18 o 
  -5   4   9      136.30      185.95     14.91 o 
  -4   4   9      603.08      409.89      7.86 o 
  -3   4   9       98.59       73.60      9.50 o 
  -2   4   9      138.80      104.07     11.82 o 
  -1   4   9      192.28      192.26     13.26 o 
   0   4   9     3483.36     3818.63    220.55 o 
   1   4   9       25.36       32.20      8.82 o 
   2   4   9      479.76      562.61     19.85 o 
   3   4   9      451.89      486.13     20.59 o 
   4   4   9      390.47      500.39     21.50 o 
   5   4   9       19.05       30.41     12.48 o 
   6   4   9      125.47      119.19     15.89 o 
   7   4   9        0.72       14.33     14.33 o 
   8   4   9      231.47      207.72     23.10 o 
   9   4   9       97.43      117.01     20.60 o 
  10   4   9       64.24       99.35     22.34 o 
 -11   5   9       70.95       91.10     19.20 o 
 -10   5   9       50.88       19.47     16.86 o 
  -9   5   9       14.39       17.76     12.96 o 
  -8   5   9       65.16       12.94     12.94 o 
  -7   5   9      178.72      186.64     19.97 o 
  -6   5   9     3874.04     4260.49     11.19 o 
  -5   5   9      161.05      175.93     15.57 o 
  -4   5   9       27.40       22.62     10.02 o 
  -3   5   9       99.31       83.90     12.68 o 
  -2   5   9      774.94      858.62     25.10 o 
  -1   5   9       88.96      129.07     12.31 o 
   0   5   9      143.26      123.94     15.38 o 
   1   5   9      842.37      929.28     26.37 o 
   2   5   9      705.06      732.16     25.25 o 
   3   5   9       33.80       36.38     11.78 o 
   4   5   9       99.34      103.83     14.06 o 
   5   5   9      619.55      689.76     29.48 o 
   6   5   9        0.02       14.89     14.89 o 
   7   5   9       97.68      144.68     18.34 o 
   8   5   9      223.40      224.53     24.64 o 
   9   5   9       11.11       17.77     17.77 o 
  10   5   9       17.03       40.19     18.95 o 
 -11   6   9       22.01       11.09     16.18 o 
 -10   6   9       33.23       38.95     15.51 o 
  -9   6   9      181.70      205.26     21.61 o 
  -8   6   9       19.72       22.92     13.63 o 
  -7   6   9      437.28      423.64     22.68 o 
  -6   6   9      306.21      278.50     11.07 o 
  -5   6   9       74.93       11.34     11.34 o 
  -4   6   9      139.49      181.67     16.46 o 
  -3   6   9       10.37        7.30     11.15 o 
  -2   6   9       43.26       63.94     12.36 o 
  -1   6   9      152.18      163.27     14.89 o 
   0   6   9      194.32      169.91     14.97 o 
   1   6   9       16.59       34.19     11.78 o 
   2   6   9      707.58      715.42     27.93 o 
   3   6   9       82.64      120.55     16.25 o 
   4   6   9     1150.38     1156.55     38.42 o 
   5   6   9        3.90       12.28     13.88 o 
   6   6   9       50.76       42.66     16.33 o 
   7   6   9      177.02      263.33     24.63 o 
   8   6   9       53.04        3.78     18.42 o 
   9   6   9        0.62       26.20     18.21 o 
 -10   7   9       17.87       38.08     16.33 o 
  -9   7   9       13.68       22.87     16.23 o 
  -8   7   9        2.90       16.75     15.36 o 
  -7   7   9        0.10       19.44     14.11 o 
  -6   7   9      353.54      352.68     22.94 o 
  -5   7   9      131.09      162.43     19.00 o 
  -4   7   9      345.07      371.24     22.45 o 
  -3   7   9        6.28       11.62     11.96 o 
  -2   7   9      120.92      131.27     17.03 o 
  -1   7   9      407.05      451.49     24.38 o 
   0   7   9      197.22      233.25     30.72 o 
   1   7   9       12.18       26.41     12.20 o 
   2   7   9      823.00      965.71     35.02 o 
   3   7   9      159.07      166.99     17.22 o 
   4   7   9       98.79      113.21     19.64 o 
   5   7   9       36.55       19.66     14.68 o 
   6   7   9       11.76       13.01     18.59 o 
   7   7   9      107.97      126.07     21.84 o 
   8   7   9        0.21       26.42     19.85 o 
  -9   8   9        2.49        3.30     16.48 o 
  -8   8   9       40.22       73.75     17.08 o 
  -7   8   9      132.52      110.16     18.75 o 
  -6   8   9        2.82       17.41     15.32 o 
  -5   8   9        1.67       13.08     12.63 o 
  -4   8   9      395.95      498.60     28.94 o 
  -3   8   9       32.93       21.48     16.98 o 
  -2   8   9      165.73      173.75     19.83 o 
  -1   8   9      216.23      248.19     21.71 o 
   0   8   9      103.98      120.10     11.75 o 
   1   8   9       37.57        7.11     17.14 o 
   2   8   9      115.95      155.76     19.20 o 
   3   8   9        4.15       19.89     16.40 o 
   4   8   9       46.09       88.74     19.91 o 
   5   8   9        1.96        7.50     17.73 o 
   6   8   9        0.59       21.20     18.07 o 
   7   8   9       64.96      121.62     24.13 o 
  -8   9   9       11.57        3.33     16.24 o 
  -7   9   9       11.93       18.59     14.18 o 
  -6   9   9      170.74      176.16     23.04 o 
  -5   9   9      116.82      123.03     21.65 o 
  -4   9   9       12.71       14.42     17.53 o 
  -3   9   9       15.66       14.29     17.12 o 
  -2   9   9       86.15      101.12     17.60 o 
  -1   9   9      107.83      105.66     22.56 o 
   0   9   9       59.70       42.19     16.47 o 
   1   9   9      414.11      431.59     29.48 o 
   2   9   9       52.97       57.49     19.62 o 
   3   9   9        2.00        6.42     17.86 o 
   4   9   9      197.28      218.94     28.05 o 
   5   9   9      266.43      224.08     26.85 o 
   6   9   9       13.54       29.21     18.06 o 
  -6  10   9       21.07       25.60     20.26 o 
  -5  10   9       35.75       42.57     18.09 o 
  -4  10   9       14.25       12.60     18.73 o 
  -3  10   9       21.93       48.26     16.92 o 
  -2  10   9      170.34      202.19     25.60 o 
  -1  10   9       10.29        3.57     19.39 o 
   0  10   9        3.27       15.97     20.05 o 
   1  10   9       54.50       42.83     21.42 o 
   2  10   9       97.42       94.97     23.81 o 
   3  10   9      185.98      169.22     28.68 o 
   4  10   9       18.29       41.36     19.42 o 
   5  10   9        7.07       33.53     20.37 o 
  -4  11   9       68.35       68.74     21.73 o 
  -3  11   9       22.33       21.58     19.10 o 
  -2  11   9        1.37       19.44     19.44 o 
  -1  11   9       22.43        1.27     20.71 o 
   0  11   9        0.95       16.49     24.46 o 
   1  11   9      210.63      214.46     26.54 o 
   2  11   9      149.98      164.42     28.37 o 
 -12   0  10       12.03        3.99     14.31 o 
 -10   0  10        2.22       10.31     13.61 o 
  -8   0  10     1654.92     1605.45     36.91 o 
  -6   0  10      142.53      252.72     15.57 o 
  -4   0  10     2000.10     1901.07     32.41 o 
  -2   0  10      504.35      814.61     20.59 o 
   0   0  10        8.17        1.71      4.65 o 
   2   0  10     3025.63     3471.57     43.57 o 
   4   0  10      224.60      212.09     15.07 o 
   6   0  10      118.15      105.96     15.70 o 
   8   0  10       89.57      121.65     20.13 o 
  10   0  10       34.80       88.14     20.19 o 
 -12   1  10        3.73        8.36     15.54 o 
 -11   1  10        2.56       11.35     15.32 o 
 -10   1  10      522.61      574.06     28.08 o 
  -9   1  10       28.73       28.10     13.31 o 
  -8   1  10       74.89       89.13     14.46 o 
  -7   1  10       57.77       10.94      9.27 o 
  -6   1  10      119.06      214.76     14.25 o 
  -5   1  10       63.68      100.37     11.08 o 
  -4   1  10      456.81      366.21     16.16 o 
  -3   1  10       12.37        7.60      6.88 o 
  -2   1  10       51.29       91.54     10.36 o 
  -1   1  10      231.02      246.15     12.80 o 
   0   1  10      119.33       75.91      9.49 o 
   1   1  10      690.63      659.87     19.74 o 
   2   1  10      230.91      206.96     13.85 o 
   3   1  10       59.81       73.27     10.48 o 
   4   1  10      108.74      128.99     13.09 o 
   5   1  10      119.04      113.61     15.02 o 
   6   1  10        0.42        3.84     16.04 o 
   7   1  10        5.06       12.50     12.50 o 
   8   1  10       46.88       84.37     17.84 o 
   9   1  10      181.66      230.97     24.11 o 
  10   1  10        9.88        7.52     19.31 o 
 -12   2  10        0.19       13.56     16.56 o 
 -11   2  10      384.03      415.48     25.89 o 
 -10   2  10       31.90       42.18     17.61 o 
  -9   2  10      195.94      150.13     17.08 o 
  -8   2  10        0.72        9.24     10.00 o 
  -7   2  10       14.12        7.13     10.05 o 
  -6   2  10     1386.26     1556.59     32.17 o 
  -5   2  10       41.69       26.27      9.13 o 
  -4   2  10       44.99        5.99      7.51 o 
  -3   2  10      344.79      445.19     16.53 o 
  -2   2  10       37.93       15.59     12.73 o 
  -1   2  10     2603.23     2402.21     34.79 o 
   0   2  10       36.36       43.65      6.50 o 
   1   2  10       31.45       15.89      7.22 o 
   2   2  10      625.99      697.69     20.85 o 
   3   2  10     1615.66     1604.67     31.90 o 
   4   2  10      410.36      385.64     19.36 o 
   5   2  10       32.34       12.47     12.47 o 
   6   2  10      330.23      367.44     21.33 o 
   7   2  10     1808.52     2557.58     13.55 o 
   8   2  10      230.16      206.32     23.88 o 
   9   2  10       81.50       89.66     20.55 o 
  10   2  10       29.66       47.73     20.00 o 
 -12   3  10        4.05       15.41     17.79 o 
 -11   3  10      138.79      178.09     22.74 o 
 -10   3  10       83.36      129.20     17.55 o 
  -9   3  10       36.96       65.58     16.32 o 
  -8   3  10      388.12      450.75     23.24 o 
  -7   3  10       44.05       52.18     11.65 o 
  -6   3  10       19.26       11.12     11.12 o 
  -5   3  10       24.53        6.32     10.29 o 
  -4   3  10      334.82      466.22     18.25 o 
  -3   3  10       66.24       81.39     11.16 o 
  -2   3  10     4297.73     4957.73     50.10 o 
  -1   3  10      172.22      220.12     14.14 o 
   0   3  10      206.66      226.42     32.49 o 
   1   3  10        1.08        0.00      8.28 o 
   2   3  10     1379.67     1492.70     30.59 o 
   3   3  10       17.00       25.49      9.05 o 
   4   3  10       21.31       23.13      8.37 o 
   5   3  10      431.95      315.73     19.44 o 
   6   3  10      268.19       11.86     13.29 o 
   7   3  10       13.55       17.19     17.88 o 
   8   3  10       58.79       10.29     15.38 o 
   9   3  10       46.47      103.06     18.57 o 
  10   3  10      135.46       78.75     22.14 o 
 -12   4  10        1.29       10.49     18.01 o 
 -11   4  10       37.04       30.27     18.84 o 
 -10   4  10       35.90       12.78     15.15 o 
  -9   4  10       23.76       11.54     15.25 o 
  -8   4  10      735.73      681.79     14.43 o 
  -7   4  10       49.08       57.03     15.35 o 
  -6   4  10       77.38       79.31     15.28 o 
  -5   4  10       19.65        1.18      9.38 o 
  -4   4  10       63.86        6.59      8.45 o 
  -3   4  10      152.94      141.71     13.12 o 
  -2   4  10     2051.61     2181.62     36.39 o 
  -1   4  10        0.66        7.81      8.42 o 
   0   4  10      204.84      255.32     17.01 o 
   1   4  10      250.82      275.29     15.74 o 
   2   4  10        7.65       17.68      9.43 o 
   3   4  10      396.90      426.79     20.03 o 
   4   4  10       41.53       33.42     10.27 o 
   5   4  10      549.00      621.71     26.54 o 
   6   4  10       13.60        2.65     15.11 o 
   7   4  10      166.00      181.34     19.50 o 
   8   4  10      128.90      121.36     18.82 o 
   9   4  10       41.16       20.95     23.19 o 
  10   4  10       38.66       17.71     19.47 o 
 -11   5  10        1.68        7.84     16.84 o 
 -10   5  10        0.15        1.09     14.02 o 
  -9   5  10        4.64        8.64     15.01 o 
  -8   5  10       25.44       12.11     12.11 o 
  -7   5  10      335.18      406.90     25.74 o 
  -6   5  10        0.56        3.67     12.03 o 
  -5   5  10       21.67        1.35     12.96 o 
  -4   5  10       11.94        8.88     10.75 o 
  -3   5  10      364.23      327.10      9.44 o 
  -2   5  10      247.14      264.08     17.28 o 
  -1   5  10      599.15      621.85     22.81 o 
   0   5  10      134.06      191.28     24.65 o 
   1   5  10      153.40      151.75     15.00 o 
   2   5  10       20.00        1.35     11.95 o 
   3   5  10       17.70        0.69     11.53 o 
   4   5  10        1.72        8.83     11.05 o 
   5   5  10        3.80        6.19     12.61 o 
   6   5  10        0.06        6.83     14.41 o 
   7   5  10        6.44       24.01     15.75 o 
   8   5  10      125.96      101.79     22.06 o 
   9   5  10       12.91        2.72     18.70 o 
 -11   6  10        5.08       21.34     16.09 o 
 -10   6  10       28.46       26.78     17.23 o 
  -9   6  10       13.03       21.20     14.89 o 
  -8   6  10        0.91       10.37     13.17 o 
  -7   6  10       93.31      122.53     19.12 o 
  -6   6  10      170.84      262.01     20.71 o 
  -5   6  10      548.35      520.49     16.70 o 
  -4   6  10      330.03      313.83     21.39 o 
  -3   6  10      210.54      197.89     17.75 o 
  -2   6  10       60.90       72.28     13.57 o 
  -1   6  10        0.63        9.91     11.71 o 
   0   6  10       25.68       19.79      8.12 o 
   1   6  10      876.13      867.65     29.83 o 
   2   6  10      934.63      917.14     32.63 o 
   3   6  10       16.48       46.61     12.72 o 
   4   6  10        4.73       21.39     13.68 o 
   5   6  10      278.78      376.06     25.59 o 
   6   6  10       29.68       31.10     17.55 o 
   7   6  10       15.48        3.67     16.78 o 
   8   6  10       12.91       26.75     19.46 o 
   9   6  10        1.76       15.87     19.05 o 
 -10   7  10        0.40        3.33     16.97 o 
  -9   7  10       44.11       86.61     16.31 o 
  -8   7  10       15.15       33.17     15.73 o 
  -7   7  10        9.24       13.34     14.98 o 
  -6   7  10        9.99       30.79     13.59 o 
  -5   7  10       17.28       46.77     14.48 o 
  -4   7  10        0.20       28.50     13.53 o 
  -3   7  10        2.73        9.07     12.70 o 
  -2   7  10      411.78      404.43     25.42 o 
  -1   7  10      142.39      132.36     17.77 o 
   0   7  10       24.57       17.48      8.09 o 
   1   7  10       15.93       19.29     13.41 o 
   2   7  10      290.24      232.17     22.07 o 
   3   7  10        0.04       14.34     14.34 o 
   4   7  10        8.85        5.41     15.57 o 
   5   7  10      200.87      273.86     25.49 o 
   6   7  10       97.71      108.94     22.25 o 
   7   7  10        5.27        0.00     19.40 o 
   8   7  10      163.30      133.74     25.28 o 
  -9   8  10       62.40       65.02     18.63 o 
  -8   8  10       86.78       81.25     19.52 o 
  -7   8  10       15.45        4.10     15.95 o 
  -6   8  10        0.05       12.00     13.98 o 
  -5   8  10       21.09        9.64     15.15 o 
  -4   8  10      107.74      111.01     19.43 o 
  -3   8  10      712.19      824.03     34.23 o 
  -2   8  10       17.19       51.15     13.90 o 
  -1   8  10       93.66      115.35     18.77 o 
   0   8  10      220.14      224.91     16.60 o 
   1   8  10        2.96        8.59     15.03 o 
   2   8  10       37.44       11.18     17.59 o 
   3   8  10        3.88       17.00     17.00 o 
   4   8  10       34.73        7.44     15.43 o 
   5   8  10        0.06       14.38     17.01 o 
   6   8  10       99.44       94.74     24.48 o 
   7   8  10      119.29      141.72     24.58 o 
  -8   9  10       23.68       24.79     16.32 o 
  -7   9  10       29.94       11.13     15.79 o 
  -6   9  10       27.57       20.66     19.03 o 
  -5   9  10      393.05      400.74     29.46 o 
  -4   9  10       61.62       78.68     18.83 o 
  -3   9  10       31.83        4.28     18.67 o 
  -2   9  10      129.98      123.15     21.21 o 
  -1   9  10       45.79       41.16     19.44 o 
   0   9  10      368.99      375.00     20.74 o 
   1   9  10        1.88       23.52     17.81 o 
   2   9  10        0.17       20.70     15.74 o 
   3   9  10       34.07       65.63     18.29 o 
   4   9  10      326.61      278.88     29.27 o 
   5   9  10        0.08        5.76     17.69 o 
   6   9  10        0.03       16.63     20.09 o 
  -6  10  10       55.66       56.21     19.81 o 
  -5  10  10      253.85      253.49     24.65 o 
  -4  10  10       17.59        3.57     18.98 o 
  -3  10  10       67.56      100.77     19.89 o 
  -2  10  10      400.45      395.94     29.03 o 
  -1  10  10       67.15       45.11     22.36 o 
   0  10  10       40.93       45.48     13.37 o 
   1  10  10       21.81       14.01     20.79 o 
   2  10  10       87.27       54.19     25.58 o 
   3  10  10       41.13       97.41     22.81 o 
   4  10  10       65.64       52.27     25.07 o 
  -3  11  10       44.54       21.86     20.69 o 
  -2  11  10        5.02       18.51     20.22 o 
  -1  11  10        1.03       39.89     18.17 o 
   0  11  10       15.09       38.37     15.88 o 
   1  11  10        5.67       23.40     23.40 o 
 -11   0  11        6.86       13.73     14.46 o 
  -9   0  11        0.11        0.86     14.43 o 
  -7   0  11      438.76      352.28     11.48 o 
  -5   0  11      139.09      162.27     13.77 o 
  -3   0  11      125.29      116.21     10.71 o 
  -1   0  11      186.44      213.10     12.44 o 
   1   0  11     3155.22     3142.37     43.31 o 
   3   0  11     2866.53     3625.07     49.07 o 
   5   0  11        0.98       12.26     12.26 o 
   7   0  11      428.65      396.34     13.51 o 
   9   0  11      246.02      282.74     27.97 o 
 -12   1  11       29.53       43.67     16.19 o 
 -11   1  11      105.66      120.64     19.54 o 
 -10   1  11        3.58       14.81     14.81 o 
  -9   1  11      464.49      492.79     24.58 o 
  -8   1  11       47.69       36.11     12.17 o 
  -7   1  11        3.46        3.26     10.59 o 
  -6   1  11      887.49     1013.92     28.19 o 
  -5   1  11      211.38      212.68     13.98 o 
  -4   1  11        8.62        0.52      7.99 o 
  -3   1  11      259.01      235.13     10.09 o 
  -2   1  11      312.85      351.76     15.05 o 
  -1   1  11       24.04       25.73      6.95 o 
   0   1  11       21.67       37.07      5.85 o 
   1   1  11     1200.00     1116.55     27.47 o 
   2   1  11     1347.58     1324.99     30.13 o 
   3   1  11       73.83       49.96     11.75 o 
   4   1  11      396.24      481.54     21.55 o 
   5   1  11      916.76     1021.10     31.58 o 
   6   1  11      111.74        0.82     12.70 o 
   7   1  11       94.31      102.95     17.90 o 
   8   1  11       74.73       72.76     19.15 o 
   9   1  11       94.01      102.18     21.04 o 
  10   1  11       23.40       87.99     18.76 o 
 -12   2  11        3.69        9.68     16.18 o 
 -11   2  11       10.81       19.50     19.50 o 
 -10   2  11       36.77        0.86     15.61 o 
  -9   2  11       68.58       76.36     16.97 o 
  -8   2  11      227.38      265.39     19.22 o 
  -7   2  11      164.44      182.59     16.24 o 
  -6   2  11      121.58      192.44     14.62 o 
  -5   2  11        5.35       11.01      9.25 o 
  -4   2  11       92.34        8.46      8.46 o 
  -3   2  11       47.13       27.84      9.88 o 
  -2   2  11     6329.18     6924.80     61.79 o 
  -1   2  11      228.38      218.89     15.46 o 
   0   2  11       62.49      106.66      7.87 o 
   1   2  11        0.03        9.56      7.43 o 
   2   2  11       78.59       55.57      9.91 o 
   3   2  11      108.33      138.90     14.21 o 
   4   2  11        1.10        3.99     10.69 o 
   5   2  11        2.91        5.20     10.50 o 
   6   2  11      508.89      471.29     25.20 o 
   7   2  11       20.16       23.65     16.24 o 
   8   2  11      223.53      295.06     26.17 o 
   9   2  11      263.03      353.22     26.99 o 
  10   2  11       72.63      107.86     21.97 o 
 -12   3  11        6.85        4.31     17.46 o 
 -11   3  11      306.41      223.48     23.68 o 
 -10   3  11        0.50        1.79     16.94 o 
  -9   3  11       81.44      127.05     17.04 o 
  -8   3  11      113.09      122.48     15.91 o 
  -7   3  11      225.30      190.36     17.53 o 
  -6   3  11      375.71      385.16     20.43 o 
  -5   3  11      129.66       88.33     12.48 o 
  -4   3  11       14.66        9.34      9.34 o 
  -3   3  11      536.29      571.47     20.75 o 
  -2   3  11      700.27      627.31     22.39 o 
  -1   3  11      210.51      326.69     16.73 o 
   0   3  11      637.95      727.17     40.96 o 
   1   3  11      959.14     1005.25     26.53 o 
   2   3  11       26.27       32.27     10.54 o 
   3   3  11       22.68       37.91      9.91 o 
   4   3  11       59.93       90.94     13.46 o 
   5   3  11       27.32       40.99     12.36 o 
   6   3  11        6.70       25.26     13.43 o 
   7   3  11      113.12      121.78     18.96 o 
   8   3  11       68.71       58.74     19.50 o 
   9   3  11       20.23       28.48     17.16 o 
  10   3  11        9.97        6.89     19.15 o 
 -11   4  11       17.76       92.28     16.66 o 
 -10   4  11        6.00       29.60     16.94 o 
  -9   4  11        0.17        8.11     14.66 o 
  -8   4  11       22.49       26.12     14.19 o 
  -7   4  11      718.14      824.72     30.18 o 
  -6   4  11       11.34       17.10     12.68 o 
  -5   4  11       75.90       19.62     12.01 o 
  -4   4  11      488.14      341.10      9.62 o 
  -3   4  11       26.97       49.06     11.30 o 
  -2   4  11       47.48        7.37     11.16 o 
  -1   4  11       68.25      101.26     12.52 o 
   0   4  11      594.94      620.92     16.06 o 
   1   4  11      105.70       87.36     12.21 o 
   2   4  11      194.63      216.41     16.40 o 
   3   4  11      130.46      105.20     15.93 o 
   4   4  11      168.56      153.95     17.03 o 
   5   4  11      119.22      119.57     17.70 o 
   6   4  11       61.19       98.36     17.12 o 
   7   4  11       67.18       81.58     19.20 o 
   8   4  11      170.03      143.29     23.55 o 
   9   4  11      113.52      126.02     24.03 o 
 -11   5  11       36.31       40.29     17.96 o 
 -10   5  11        0.08        5.20     16.11 o 
  -9   5  11        9.17       11.73     15.45 o 
  -8   5  11       88.00       71.68     17.34 o 
  -7   5  11       74.79       58.65     16.92 o 
  -6   5  11       73.08        2.32     11.98 o 
  -5   5  11       20.62       16.45     13.09 o 
  -4   5  11      262.05      295.15     19.19 o 
  -3   5  11      137.07      125.46     14.06 o 
  -2   5  11        0.85        0.65     10.62 o 
  -1   5  11      162.02      171.15     16.41 o 
   0   5  11      216.11      192.86     18.29 o 
   1   5  11      285.86      232.57     17.99 o 
   2   5  11      326.53      308.96     20.65 o 
   3   5  11      316.47      368.24     22.54 o 
   4   5  11        1.85       13.99     12.80 o 
   5   5  11        5.53        3.79     14.17 o 
   6   5  11       36.85       39.02     16.39 o 
   7   5  11       70.70       71.20     20.07 o 
   8   5  11       40.99       59.24     17.79 o 
   9   5  11        3.68        4.19     20.00 o 
 -10   6  11        8.44        5.40     15.66 o 
  -9   6  11        0.53        6.16     14.97 o 
  -8   6  11       57.81       97.73     17.39 o 
  -7   6  11      219.30      297.45     22.99 o 
  -6   6  11      175.56      229.57     23.82 o 
  -5   6  11      362.86      347.51     23.59 o 
  -4   6  11      113.07      140.98     16.97 o 
  -3   6  11        0.21        2.33     11.73 o 
  -2   6  11        7.72        6.08     12.17 o 
  -1   6  11      213.91      260.05     20.87 o 
   0   6  11      193.47      269.42     46.48 o 
   1   6  11       45.38       47.26     15.64 o 
   2   6  11        1.00       19.35     13.39 o 
   3   6  11       15.84       43.89     14.81 o 
   4   6  11      379.14      373.22     26.85 o 
   5   6  11      461.76      449.24     30.41 o 
   6   6  11        2.97       26.04     14.99 o 
   7   6  11       24.47        3.86     19.98 o 
   8   6  11       21.66       32.30     19.43 o 
  -9   7  11        5.25        4.34     16.35 o 
  -8   7  11       38.67       95.80     16.26 o 
  -7   7  11      224.02      189.03     22.96 o 
  -6   7  11       49.50       55.60     18.24 o 
  -5   7  11       31.46       42.65     16.82 o 
  -4   7  11       34.67       50.42     15.37 o 
  -3   7  11      521.82      472.23     27.39 o 
  -2   7  11      139.44      147.99     18.84 o 
  -1   7  11       72.46       45.64     15.74 o 
   0   7  11       21.02       33.97     11.21 o 
   1   7  11        0.25       17.74     11.88 o 
   2   7  11      209.61      205.59     22.46 o 
   3   7  11       48.19       34.76     15.85 o 
   4   7  11        0.06       11.56     13.71 o 
   5   7  11       73.65       53.07     20.08 o 
   6   7  11       42.29       58.38     19.27 o 
   7   7  11        5.85       18.50     18.50 o 
  -8   8  11        0.38        8.71     15.87 o 
  -7   8  11       11.65        0.00     16.39 o 
  -6   8  11        0.11        0.00     14.51 o 
  -5   8  11      215.04      165.21     24.31 o 
  -4   8  11      113.15      116.26     17.63 o 
  -3   8  11      124.30       83.33     19.86 o 
  -2   8  11       11.51       32.11     15.08 o 
  -1   8  11        6.23        3.15     16.23 o 
   0   8  11       12.78        8.43     11.60 o 
   1   8  11        0.75       16.01     16.01 o 
   2   8  11      269.12      277.02     23.79 o 
   3   8  11        0.29       11.30     15.21 o 
   4   8  11       68.70       83.96     19.45 o 
   5   8  11       99.68      110.62     21.99 o 
   6   8  11       93.21       84.68     24.97 o 
  -7   9  11       45.81       14.62     16.09 o 
  -6   9  11        6.23        5.52     18.11 o 
  -5   9  11      114.52      140.15     21.64 o 
  -4   9  11       73.14       60.67     19.68 o 
  -3   9  11        4.42       30.02     16.03 o 
  -2   9  11       34.00       70.25     19.70 o 
  -1   9  11      219.27      261.32     27.54 o 
   0   9  11        4.42       13.83     11.57 o 
   1   9  11       55.70       37.97     19.19 o 
   2   9  11       45.41       54.75     21.47 o 
   3   9  11       32.44       23.99     22.12 o 
   4   9  11       16.20       39.55     18.85 o 
   5   9  11       14.48       16.68     20.35 o 
  -5  10  11       53.83       83.26     19.22 o 
  -4  10  11       28.91       26.42     18.75 o 
  -3  10  11      154.97      254.31     24.99 o 
  -2  10  11       53.61       25.16     22.68 o 
  -1  10  11       14.96       26.12     18.23 o 
   0  10  11       29.99       91.49     18.40 o 
   1  10  11       14.50       40.92     21.96 o 
   2  10  11      244.64      209.76     31.97 o 
   3  10  11      108.21      123.39     26.58 o 
 -12   0  12       31.97        2.12     19.05 o 
 -10   0  12       11.58       46.18     17.31 o 
  -8   0  12      171.16       10.59     12.45 o 
  -6   0  12      339.32      420.91     21.08 o 
  -4   0  12       85.20      100.55     11.32 o 
  -2   0  12     1583.72     1992.86     36.11 o 
   0   0  12      127.71      111.66     15.40 o 
   2   0  12     2538.58     2859.36     44.86 o 
   4   0  12      454.52      411.49     22.55 o 
   6   0  12     1000.71      943.24     35.81 o 
   8   0  12       80.81       85.43     19.75 o 
  10   0  12      109.34      101.89     24.23 o 
 -12   1  12       21.09       46.60     19.02 o 
 -11   1  12      103.52       81.43     19.77 o 
 -10   1  12        8.52       19.15     14.57 o 
  -9   1  12        0.93       17.72     15.33 o 
  -8   1  12      137.83      170.57     17.56 o 
  -7   1  12      367.59      333.60     20.47 o 
  -6   1  12        4.41       13.27     11.07 o 
  -5   1  12      164.29        8.04     10.06 o 
  -4   1  12      275.61      342.58     17.29 o 
  -3   1  12      314.74      284.34     16.40 o 
  -2   1  12       24.14       48.86      9.72 o 
  -1   1  12      119.19      112.84     12.09 o 
   0   1  12      318.02      450.33     13.26 o 
   1   1  12      447.96      427.98     20.50 o 
   2   1  12       47.94       52.50     13.13 o 
   3   1  12      723.65      782.74     27.89 o 
   4   1  12        9.06        4.33     10.82 o 
   5   1  12       14.67       13.99     13.99 o 
   6   1  12        0.02       13.78     13.78 o 
   7   1  12       10.07       11.21     14.66 o 
   8   1  12       70.75       74.73     18.27 o 
   9   1  12      138.99       81.85     24.78 o 
  10   1  12       60.58       58.75     23.70 o 
 -12   2  12       15.66       14.88     14.88 o 
 -11   2  12      106.68      101.92     18.08 o 
 -10   2  12       79.78       68.95     17.96 o 
  -9   2  12        0.30       14.49     14.49 o 
  -8   2  12        4.17       14.31     14.31 o 
  -7   2  12       33.10       23.75     12.97 o 
  -6   2  12      119.50        8.41     10.82 o 
  -5   2  12      206.39      238.06     15.93 o 
  -4   2  12       20.20        2.34      9.48 o 
  -3   2  12       14.89        1.14      9.49 o 
  -2   2  12      444.55      494.92     20.77 o 
  -1   2  12       69.99       84.90     11.97 o 
   0   2  12       13.85        4.93      6.81 o 
   1   2  12      739.26      790.71     24.53 o 
   2   2  12       30.64       20.58      9.91 o 
   3   2  12       18.12        7.36      9.99 o 
   4   2  12      144.95      163.78     16.20 o 
   5   2  12       84.28      143.59     16.72 o 
   6   2  12       37.57       28.39     14.61 o 
   7   2  12        2.74        7.15     14.91 o 
   8   2  12        0.97        6.96     18.26 o 
   9   2  12        9.30       48.67     18.16 o 
 -11   3  12       53.49       70.44     18.14 o 
 -10   3  12        6.79        1.88     15.86 o 
  -9   3  12       10.66       25.59     14.28 o 
  -8   3  12        0.08        3.18     12.81 o 
  -7   3  12      257.87      223.39     12.11 o 
  -6   3  12       59.08       97.90     14.40 o 
  -5   3  12       25.91       10.67     10.67 o 
  -4   3  12      843.91      891.48     26.71 o 
  -3   3  12      111.86      118.08     13.01 o 
  -2   3  12     1323.53     1371.53     31.76 o 
  -1   3  12       42.54       86.99     11.19 o 
   0   3  12        3.79        6.40      7.23 o 
   1   3  12      172.65      151.09     15.10 o 
   2   3  12      107.56      135.48     12.88 o 
   3   3  12       28.44       34.53     11.04 o 
   4   3  12      193.44      106.39     17.09 o 
   5   3  12       14.17       24.80     11.64 o 
   6   3  12      146.42      175.38     19.57 o 
   7   3  12        4.56        2.07     16.23 o 
   8   3  12       61.31       10.75     20.74 o 
   9   3  12      138.03      149.26     24.84 o 
 -11   4  12       37.18       18.13     17.92 o 
 -10   4  12        3.79        5.01     14.82 o 
  -9   4  12       67.35       61.61     16.73 o 
  -8   4  12       19.89       14.46     15.28 o 
  -7   4  12      549.53      628.25     27.90 o 
  -6   4  12        0.49        9.49     13.17 o 
  -5   4  12       67.58       95.29     14.81 o 
  -4   4  12        2.83        1.34     12.84 o 
  -3   4  12       32.91       21.60     11.53 o 
  -2   4  12      400.52      508.39     22.05 o 
  -1   4  12      290.64      299.07     19.50 o 
   0   4  12      140.15      168.15     11.39 o 
   1   4  12        9.55        4.86     10.49 o 
   2   4  12      755.01      826.63     29.58 o 
   3   4  12     1727.13     1746.09     42.63 o 
   4   4  12      162.23      140.01     17.24 o 
   5   4  12       71.39       10.26     17.30 o 
   6   4  12       17.49       46.28     16.41 o 
   7   4  12        1.09       10.30     17.18 o 
   8   4  12       24.15       31.73     17.91 o 
   9   4  12       47.12       37.58     21.69 o 
 -11   5  12        0.68       17.87     17.87 o 
 -10   5  12        0.05        7.37     15.56 o 
  -9   5  12      127.18      139.76     20.07 o 
  -8   5  12       83.35      124.75     17.22 o 
  -7   5  12       30.51       74.99     15.97 o 
  -6   5  12      373.69      370.88     24.66 o 
  -5   5  12      179.57       15.71     15.71 o 
  -4   5  12       84.17       85.30     14.96 o 
  -3   5  12       22.65       19.37     11.47 o 
  -2   5  12        6.36        2.86     11.01 o 
  -1   5  12      225.02      298.82     20.59 o 
   0   5  12       74.26       95.90     34.33 o 
   1   5  12       11.23       34.14     12.37 o 
   2   5  12       51.09       35.58     14.68 o 
   3   5  12      560.33      571.99     28.39 o 
   4   5  12      333.15      301.01     23.34 o 
   5   5  12        8.91        4.14     14.42 o 
   6   5  12      138.31      102.29     20.87 o 
   7   5  12      213.88      271.19     25.29 o 
   8   5  12       50.30       98.54     20.45 o 
 -10   6  12        3.89       16.50     15.59 o 
  -9   6  12        0.09       16.04     16.04 o 
  -8   6  12       15.63        5.97     15.78 o 
  -7   6  12       17.36       10.36     17.26 o 
  -6   6  12      806.05      765.56     33.85 o 
  -5   6  12      443.28      462.40     27.68 o 
  -4   6  12       87.86       84.80     15.89 o 
  -3   6  12       66.30       80.28     14.01 o 
  -2   6  12        6.60        1.61     13.37 o 
  -1   6  12      525.97      613.51     27.20 o 
   0   6  12      506.85      533.21     44.80 o 
   1   6  12       17.14       25.75     13.12 o 
   2   6  12      375.31      370.06     24.17 o 
   3   6  12       66.71      106.24     17.85 o 
   4   6  12       10.65        1.05     16.53 o 
   5   6  12       12.61       15.18     18.74 o 
   6   6  12       30.59       21.54     17.52 o 
   7   6  12      147.82      190.71     26.34 o 
   8   6  12      100.40      125.75     22.45 o 
  -9   7  12        3.84       22.86     15.40 o 
  -8   7  12       87.16       86.55     19.08 o 
  -7   7  12        0.52       16.42     16.42 o 
  -6   7  12       21.04       26.55     15.86 o 
  -5   7  12      145.92        6.73     14.25 o 
  -4   7  12       90.87      126.41     18.88 o 
  -3   7  12      106.95      161.06     20.95 o 
  -2   7  12        1.76        1.93     15.72 o 
  -1   7  12       53.99       77.09     16.95 o 
   0   7  12      301.03      359.28     17.53 o 
   1   7  12        3.19        7.46     15.46 o 
   2   7  12      326.07      342.57     24.45 o 
   3   7  12       23.89        4.62     16.58 o 
   4   7  12        5.62       24.63     15.46 o 
   5   7  12        2.55       18.46     18.46 o 
   6   7  12       19.41       19.63     20.05 o 
   7   7  12        0.70       23.88     19.59 o 
  -8   8  12       19.63       24.24     16.17 o 
  -7   8  12       12.65        3.29     16.90 o 
  -6   8  12        3.63       17.11     17.11 o 
  -5   8  12      123.04      178.46     21.90 o 
  -4   8  12       63.27       87.66     19.15 o 
  -3   8  12        7.86       10.52     16.98 o 
  -2   8  12       30.05       28.77     18.04 o 
  -1   8  12       42.21       51.71     18.81 o 
   0   8  12      104.08       96.00     14.45 o 
   1   8  12        4.02        2.50     16.70 o 
   2   8  12       33.16       20.40     19.26 o 
   3   8  12        4.82       23.96     15.87 o 
   4   8  12        0.27        2.83     18.84 o 
   5   8  12      112.97      157.30     25.01 o 
   6   8  12       21.52       44.32     23.00 o 
  -7   9  12        5.46       20.87     20.87 o 
  -6   9  12       33.63       22.77     18.37 o 
  -5   9  12       34.96       12.51     19.88 o 
  -4   9  12        1.61       18.09     18.09 o 
  -3   9  12       32.93       38.39     19.25 o 
  -2   9  12      108.92      110.79     22.51 o 
  -1   9  12        3.29       29.70     17.84 o 
   0   9  12        0.17        0.45     12.50 o 
   1   9  12        1.12       12.42     20.43 o 
   2   9  12      108.10      102.74     27.44 o 
   3   9  12       58.03       31.20     22.35 o 
   4   9  12        0.14       29.17     18.39 o 
  -4  10  12       23.04       13.52     19.31 o 
  -3  10  12        4.33        8.79     20.67 o 
  -2  10  12        4.20        6.58     18.99 o 
  -1  10  12        1.72        1.30     21.04 o 
   0  10  12       21.89       37.35     15.56 o 
   1  10  12       12.80        1.58     23.93 o 
   2  10  12       60.11       68.74     24.52 o 
 -11   0  13        2.98       15.11     17.80 o 
  -9   0  13        6.87       24.70     14.93 o 
  -7   0  13      352.65      355.46     22.45 o 
  -5   0  13      797.37      965.74     28.97 o 
  -3   0  13     1026.76      970.10      8.60 o 
  -1   0  13      422.73      416.28     19.82 o 
   1   0  13     3233.54     3353.89     50.46 o 
   3   0  13        6.80        3.77     13.07 o 
   5   0  13      273.03      360.00     24.04 o 
   7   0  13       24.98       38.25     17.72 o 
   9   0  13      131.20      257.85     26.38 o 
 -12   1  13       72.08       73.02     19.50 o 
 -11   1  13        7.00       12.30     17.34 o 
 -10   1  13       99.27        1.98     15.53 o 
  -9   1  13        1.26        0.00     14.05 o 
  -8   1  13        4.40       11.84     13.88 o 
  -7   1  13      164.65      173.43     17.53 o 
  -6   1  13        1.00        2.94     11.64 o 
  -5   1  13       28.86        4.81     10.92 o 
  -4   1  13        1.19        8.46     11.32 o 
  -3   1  13        0.16        9.43     10.09 o 
  -2   1  13       57.21       82.24     13.13 o 
  -1   1  13        0.47        6.25     10.23 o 
   0   1  13      401.32      359.14     20.06 o 
   1   1  13      113.69      229.54     16.44 o 
   2   1  13       37.97       19.31     12.57 o 
   3   1  13      378.76      439.13     22.93 o 
   4   1  13       71.51       63.06     15.35 o 
   5   1  13       21.46       15.23     15.71 o 
   6   1  13       57.30       21.88     14.38 o 
   7   1  13       14.19        4.41     14.97 o 
   8   1  13      128.60      146.32     21.88 o 
   9   1  13        2.79        5.40     18.91 o 
 -11   2  13       66.99       65.95     17.40 o 
 -10   2  13        0.94       17.70     15.23 o 
  -9   2  13        0.59       13.13     14.03 o 
  -8   2  13        5.29        7.36     12.98 o 
  -7   2  13       33.92       20.51     14.02 o 
  -6   2  13       25.82        0.73     11.62 o 
  -5   2  13        2.68       19.54     10.67 o 
  -4   2  13      932.78     1118.88     30.18 o 
  -3   2  13      158.80      241.95     16.66 o 
  -2   2  13      201.42      248.66     17.03 o 
  -1   2  13      203.54      225.21     17.22 o 
   0   2  13        4.75        0.58      7.96 o 
   1   2  13        7.69        2.72     10.85 o 
   2   2  13       65.89      120.34     13.49 o 
   3   2  13       58.39       81.54     14.28 o 
   4   2  13      267.14      271.42     19.27 o 
   5   2  13       15.20       59.33     12.06 o 
   6   2  13        2.20        8.00     16.25 o 
   7   2  13        9.51       18.90     18.90 o 
   8   2  13       34.69        6.21     20.50 o 
   9   2  13       51.13       50.26     21.44 o 
 -11   3  13        0.01        7.08     17.02 o 
 -10   3  13        4.65       11.41     14.65 o 
  -9   3  13        0.38        3.60     14.40 o 
  -8   3  13       92.37      170.05     18.58 o 
  -7   3  13       17.38        7.83     14.33 o 
  -6   3  13       20.10       14.62     11.75 o 
  -5   3  13        3.24        5.55     11.12 o 
  -4   3  13       21.77        1.98     11.64 o 
  -3   3  13       43.03       33.71     12.11 o 
  -2   3  13        1.64        4.50     10.93 o 
  -1   3  13        0.01       22.30     10.49 o 
   0   3  13      134.46       89.13      9.80 o 
   1   3  13      153.89      171.57     16.65 o 
   2   3  13      101.85      108.07     14.45 o 
   3   3  13       35.89        1.60     13.59 o 
   4   3  13      400.20      389.85     24.31 o 
   5   3  13      140.32      124.82     19.06 o 
   6   3  13      145.57      187.20     22.48 o 
   7   3  13       17.06       41.55     16.02 o 
   8   3  13      135.46      102.30     22.81 o 
   9   3  13        4.49       11.16     19.62 o 
 -11   4  13        0.04       10.66     17.50 o 
 -10   4  13        2.83       16.17     16.17 o 
  -9   4  13       10.01        2.86     14.79 o 
  -8   4  13        9.48       20.47     16.26 o 
  -7   4  13      880.48     1007.47     36.73 o 
  -6   4  13      345.18      275.95     13.62 o 
  -5   4  13        0.26        2.93     12.97 o 
  -4   4  13       53.92       93.94     14.05 o 
  -3   4  13        0.52       14.03     14.03 o 
  -2   4  13      758.50      782.61     28.90 o 
  -1   4  13      654.02      682.47     27.08 o 
   0   4  13      176.58      230.79     29.69 o 
   1   4  13      546.86      496.42     24.76 o 
   2   4  13      852.85      787.62     30.91 o 
   3   4  13      473.37      385.51     26.19 o 
   4   4  13      111.44      109.31     16.58 o 
   5   4  13      180.95      201.75     21.98 o 
   6   4  13      947.85     1042.57     40.97 o 
   7   4  13       25.25       11.03     21.42 o 
   8   4  13        2.22       10.79     18.60 o 
 -10   5  13       95.39       91.90     21.50 o 
  -9   5  13       10.95        6.12     16.91 o 
  -8   5  13        1.88       10.51     14.62 o 
  -7   5  13       81.28       93.11     16.88 o 
  -6   5  13        0.70        9.42     15.31 o 
  -5   5  13      117.27      171.67     17.16 o 
  -4   5  13      386.58      383.88     23.93 o 
  -3   5  13       67.28       96.42     16.64 o 
  -2   5  13      236.49      314.01     21.50 o 
  -1   5  13       43.65       42.41     13.68 o 
   0   5  13        0.79        8.75      9.01 o 
   1   5  13       61.01       54.99     14.20 o 
   2   5  13      526.20      502.33     26.91 o 
   3   5  13      425.61      444.55     27.93 o 
   4   5  13        1.90        4.16     15.12 o 
   5   5  13        0.09        5.65     17.07 o 
   6   5  13       48.75       91.72     19.99 o 
   7   5  13       74.72       40.03     20.67 o 
   8   5  13       80.30       96.94     20.67 o 
  -9   6  13        0.59        4.23     15.80 o 
  -8   6  13        9.41        7.20     16.30 o 
  -7   6  13      195.72      215.86     22.53 o 
  -6   6  13       22.55        4.71     19.16 o 
  -5   6  13        5.85        2.78     14.89 o 
  -4   6  13        3.42       12.44     13.68 o 
  -3   6  13        8.61       27.44     14.41 o 
  -2   6  13      303.51      362.35     22.90 o 
  -1   6  13       27.75       85.64     17.10 o 
   0   6  13        9.36        0.98      9.95 o 
   1   6  13      268.98      285.94     23.40 o 
   2   6  13      110.88       81.22     19.30 o 
   3   6  13       12.50       32.84     15.90 o 
   4   6  13        0.80        1.19     16.08 o 
   5   6  13       46.30       37.50     19.36 o 
   6   6  13        0.27        5.42     17.51 o 
   7   6  13       46.74       88.53     20.73 o 
  -9   7  13       48.00       60.78     16.55 o 
  -8   7  13       29.73       24.83     15.85 o 
  -7   7  13       40.61       14.74     19.14 o 
  -6   7  13      117.38      114.90     19.76 o 
  -5   7  13       67.47        9.05     16.96 o 
  -4   7  13        0.13       16.33     16.33 o 
  -3   7  13        6.36       30.78     14.50 o 
  -2   7  13        5.49       17.74     17.74 o 
  -1   7  13       32.57       25.90     17.44 o 
   0   7  13       44.56       57.93     12.89 o 
   1   7  13        6.20        2.32     16.47 o 
   2   7  13      101.46      141.08     21.90 o 
   3   7  13        5.26       21.15     17.56 o 
   4   7  13        0.00       13.19     19.02 o 
   5   7  13       86.05       70.95     20.35 o 
   6   7  13        7.93        2.93     21.05 o 
  -7   8  13        2.86       11.16     18.21 o 
  -6   8  13       13.99        3.28     17.38 o 
  -5   8  13        4.67        3.28     17.31 o 
  -4   8  13       46.30       21.86     18.13 o 
  -3   8  13       40.51       35.43     16.56 o 
  -2   8  13      229.47      241.10     25.30 o 
  -1   8  13        1.68       14.04     17.42 o 
   0   8  13      256.81      279.60     48.72 o 
   1   8  13        0.82        5.23     16.67 o 
   2   8  13       29.45       19.12     20.84 o 
   3   8  13       22.10       26.68     20.08 o 
   4   8  13       16.82       24.88     18.88 o 
   5   8  13       70.71       39.78     24.73 o 
  -6   9  13       30.46       16.26     19.45 o 
  -5   9  13       15.95        7.01     17.79 o 
  -4   9  13        7.97       28.53     19.71 o 
  -3   9  13      244.09      212.43     25.14 o 
  -2   9  13       45.86       36.29     21.42 o 
  -1   9  13      105.72       67.70     22.88 o 
   0   9  13       34.78       55.89     13.10 o 
   1   9  13       45.57        7.34     24.63 o 
   2   9  13      120.57      118.79     26.36 o 
   3   9  13       16.31       45.23     20.58 o 
  -3  10  13        1.56       13.00     18.79 o 
  -2  10  13        6.29       58.15     19.59 o 
  -1  10  13       16.31       31.07     22.63 o 
   0  10  13       17.38       21.46     26.11 o 
   1  10  13       10.92        3.16     22.50 o 
 -10   0  14      146.96      166.26     22.05 o 
  -8   0  14        0.30        3.82     15.87 o 
  -6   0  14      122.06       11.55     12.94 o 
  -4   0  14        1.11        8.89     12.06 o 
  -2   0  14      226.74      294.19     18.95 o 
   0   0  14       49.82       19.85     14.58 o 
   2   0  14      407.43      431.01     24.85 o 
   4   0  14        7.94       11.79     14.00 o 
   6   0  14       72.87       56.87     17.89 o 
   8   0  14       15.60       18.43     20.00 o 
 -11   1  14        5.99       18.24     18.04 o 
 -10   1  14       17.94        6.18     15.76 o 
  -9   1  14       26.05       34.89     14.50 o 
  -8   1  14       18.78       18.14     14.15 o 
  -7   1  14       11.25       14.49     15.39 o 
  -6   1  14       85.27       78.24     14.91 o 
  -5   1  14        8.39        3.04     11.71 o 
  -4   1  14      259.21      304.30     19.72 o 
  -3   1  14      158.56      246.65     18.50 o 
  -2   1  14      176.09      159.73     16.38 o 
  -1   1  14       44.14       55.55     14.12 o 
   0   1  14      123.51      153.69     12.36 o 
   1   1  14      111.38      127.65     16.88 o 
   2   1  14       60.59       47.76     14.78 o 
   3   1  14      547.20      448.99     26.05 o 
   4   1  14        1.32        4.45     13.97 o 
   5   1  14       32.59       21.50     15.47 o 
   6   1  14      262.35      311.97     24.60 o 
   7   1  14       17.59       26.19     16.99 o 
   8   1  14        7.22       13.02     18.19 o 
   9   1  14        2.94       15.57     19.29 o 
 -11   2  14        1.41       14.41     17.22 o 
 -10   2  14        5.90        5.94     15.31 o 
  -9   2  14       27.93       48.70     15.61 o 
  -8   2  14        5.90        1.78     15.04 o 
  -7   2  14        0.18        7.45     13.83 o 
  -6   2  14       28.45       25.01     12.88 o 
  -5   2  14      275.04      287.58     19.05 o 
  -4   2  14       46.21       12.46     12.46 o 
  -3   2  14        1.75        8.40     11.84 o 
  -2   2  14       24.89       41.81     12.67 o 
  -1   2  14     1504.81     1537.47     38.38 o 
   0   2  14        4.76        2.10     21.82 o 
   1   2  14      598.82      513.18     25.28 o 
   2   2  14       37.27       32.78     13.55 o 
   3   2  14      306.62      329.16     22.80 o 
   4   2  14       12.69       21.65     13.80 o 
   5   2  14       16.78        2.92     14.83 o 
   6   2  14        9.94       22.86     16.77 o 
   7   2  14       81.42       38.52     20.01 o 
   8   2  14        4.98        9.23     18.84 o 
 -11   3  14        3.57        7.21     16.71 o 
 -10   3  14       11.98       11.95     17.27 o 
  -9   3  14       25.48       39.60     15.29 o 
  -8   3  14       22.01       29.36     19.06 o 
  -7   3  14      130.96       15.95     15.54 o 
  -6   3  14      131.99      153.05     18.54 o 
  -5   3  14        5.92        0.75     13.30 o 
  -4   3  14        0.02       19.16     11.30 o 
  -3   3  14      153.00      143.34     16.48 o 
  -2   3  14      419.95      395.96     22.53 o 
  -1   3  14      355.08      299.47     21.61 o 
   0   3  14      367.30      339.04     15.30 o 
   1   3  14      160.61      199.17     18.54 o 
   2   3  14      415.72      428.55     24.01 o 
   3   3  14      101.18       64.33     17.08 o 
   4   3  14      297.51      356.49     24.34 o 
   5   3  14       30.36       70.93     17.40 o 
   6   3  14      363.17      391.12     27.43 o 
   7   3  14      576.12      597.01     34.72 o 
   8   3  14       57.61       70.85     21.55 o 
 -10   4  14      102.33      118.06     21.23 o 
  -9   4  14        4.79       16.81     16.19 o 
  -8   4  14      241.99      262.86     22.92 o 
  -7   4  14      185.06      171.14     20.60 o 
  -6   4  14        1.33       10.94     14.98 o 
  -5   4  14      110.81      137.11     17.40 o 
  -4   4  14      168.57      171.04     18.62 o 
  -3   4  14     1360.50     1524.75     40.37 o 
  -2   4  14       61.61       70.78     16.23 o 
  -1   4  14       34.18       47.57     14.63 o 
   0   4  14       54.57       50.12     11.09 o 
   1   4  14      534.20      654.84     29.50 o 
   2   4  14       16.92       20.43     15.87 o 
   3   4  14      280.62      334.78     26.12 o 
   4   4  14      207.73      247.61     23.46 o 
   5   4  14       15.87       16.50     20.16 o 
   6   4  14       71.46       57.91     22.73 o 
   7   4  14        0.18       22.43     22.43 o 
   8   4  14       39.61       40.19     20.63 o 
 -10   5  14        6.29       10.82     16.89 o 
  -9   5  14        1.52        9.34     16.42 o 
  -8   5  14       11.58       28.88     16.38 o 
  -7   5  14       43.11        9.51     18.16 o 
  -6   5  14        0.90       25.60     14.86 o 
  -5   5  14        5.08       27.40     16.40 o 
  -4   5  14        0.30       32.88     13.75 o 
  -3   5  14       28.16       11.16     17.77 o 
  -2   5  14        0.16        5.12     14.44 o 
  -1   5  14       10.82        9.66     14.92 o 
   0   5  14       41.69       59.33     10.36 o 
   1   5  14      379.72      424.47     26.29 o 
   2   5  14       70.69       62.68     18.79 o 
   3   5  14      347.64      380.91     28.37 o 
   4   5  14        5.84       15.74     16.51 o 
   5   5  14       67.26       60.51     18.87 o 
   6   5  14      118.07      103.46     24.70 o 
   7   5  14        6.87        5.63     17.95 o 
  -9   6  14        1.40       15.25     17.28 o 
  -8   6  14       30.07       33.84     19.12 o 
  -7   6  14       35.51        7.22     16.61 o 
  -6   6  14       20.59       35.83     16.87 o 
  -5   6  14       46.49       23.30     15.20 o 
  -4   6  14      101.26       64.18     17.72 o 
  -3   6  14        1.00        0.94     15.66 o 
  -2   6  14      116.86      122.75     18.97 o 
  -1   6  14        7.18       16.16     16.16 o 
   0   6  14       23.01       18.57     10.55 o 
   1   6  14        0.54        8.73     16.53 o 
   2   6  14       68.59      124.13     20.10 o 
   3   6  14        4.22        7.10     16.08 o 
   4   6  14      220.56      294.38     25.94 o 
   5   6  14       27.17       56.15     19.62 o 
   6   6  14       61.71       70.05     18.92 o 
  -8   7  14       29.85       28.75     17.21 o 
  -7   7  14       62.77       46.77     19.05 o 
  -6   7  14       21.49        6.41     15.59 o 
  -5   7  14        1.43       12.75     16.85 o 
  -4   7  14        4.37        3.17     15.35 o 
  -3   7  14        2.05       18.11     18.11 o 
  -2   7  14      120.63      172.18     21.18 o 
  -1   7  14       10.97       31.31     16.62 o 
   0   7  14      160.41      149.17     15.85 o 
   1   7  14        0.15       18.68     18.68 o 
   2   7  14       23.03       24.37     18.62 o 
   3   7  14       61.12       73.32     19.62 o 
   4   7  14       17.24       25.14     18.39 o 
   5   7  14        1.34       32.43     17.55 o 
   6   7  14       44.83       43.47     22.64 o 
  -7   8  14      114.75      164.03     21.75 o 
  -6   8  14        0.02        1.09     17.74 o 
  -5   8  14       58.26      110.83     20.04 o 
  -4   8  14       70.40       61.02     20.10 o 
  -3   8  14      101.17       74.93     23.93 o 
  -2   8  14       13.48        0.00     19.52 o 
  -1   8  14        8.26       46.11     16.20 o 
   0   8  14       75.18       83.43     19.54 o 
   1   8  14       99.83      102.28     24.00 o 
   2   8  14        9.65        8.72     21.79 o 
   3   8  14       27.05       23.85     19.80 o 
   4   8  14       94.22       67.75     23.97 o 
  -5   9  14        3.03       13.36     17.00 o 
  -4   9  14       64.62       19.79     21.52 o 
  -3   9  14      113.92       86.18     23.96 o 
  -2   9  14      181.92      186.12     25.68 o 
  -1   9  14        1.47       31.48     17.98 o 
   0   9  14        5.66        8.80     15.82 o 
   1   9  14      164.79       71.71     27.90 o 
   2   9  14      183.85      150.04     28.65 o 
 -11   0  15      149.81      166.58     25.17 o 
  -9   0  15        0.10       14.03     16.14 o 
  -7   0  15      532.83      605.37     30.90 o 
  -5   0  15       68.44      101.82     16.91 o 
  -3   0  15      909.99     1124.84     35.49 o 
  -1   0  15     1380.96     1745.50     43.05 o 
   1   0  15       93.92      152.03     20.13 o 
   3   0  15       20.37       14.70     13.83 o 
   5   0  15      383.90      376.19     29.06 o 
   7   0  15       31.94       55.09     20.63 o 
 -11   1  15        5.80        9.04     17.13 o 
 -10   1  15        0.00        1.09     16.48 o 
  -9   1  15        0.00        5.24     16.49 o 
  -8   1  15       33.24       22.56     15.76 o 
  -7   1  15       38.93       27.73     17.07 o 
  -6   1  15        8.89        2.65     13.96 o 
  -5   1  15       21.63       14.15     13.80 o 
  -4   1  15       80.51       89.96     16.57 o 
  -3   1  15      259.85      327.17     21.15 o 
  -2   1  15      258.74      244.47     19.44 o 
  -1   1  15      608.31      511.11     25.87 o 
   0   1  15      283.71      304.68     17.32 o 
   1   1  15      118.62      117.36     18.17 o 
   2   1  15      179.63      201.88     21.54 o 
   3   1  15      221.38      242.62     22.69 o 
   4   1  15       40.73       34.25     15.15 o 
   5   1  15       20.19        3.14     16.43 o 
   6   1  15       82.91       86.30     22.19 o 
   7   1  15       26.12       59.83     19.47 o 
   8   1  15       72.72       68.99     22.99 o 
 -11   2  15        8.03       18.38     18.09 o 
 -10   2  15       14.59       34.52     16.70 o 
  -9   2  15       40.31       49.06     17.77 o 
  -8   2  15       54.39       20.96     16.74 o 
  -7   2  15       46.28       63.26     14.81 o 
  -6   2  15      210.14      231.10     20.18 o 
  -5   2  15       23.59       41.96     14.21 o 
  -4   2  15        0.37       13.45     13.45 o 
  -3   2  15       22.82       16.46     14.17 o 
  -2   2  15       66.29       73.27     15.05 o 
  -1   2  15       18.75       24.53     15.15 o 
   0   2  15      833.70      883.22     27.93 o 
   1   2  15      230.14      145.42     22.83 o 
   2   2  15      137.98      136.82     18.93 o 
   3   2  15       77.55       59.73     16.82 o 
   4   2  15        1.42        5.98     13.30 o 
   5   2  15       29.63        3.23     16.42 o 
   6   2  15       69.04       77.72     19.62 o 
   7   2  15        6.70       38.62     17.83 o 
   8   2  15        0.47       11.20     18.94 o 
 -10   3  15        0.17        6.26     15.69 o 
  -9   3  15        0.34        1.03     16.23 o 
  -8   3  15      123.26      128.86     20.31 o 
  -7   3  15        0.40       15.51     15.51 o 
  -6   3  15        0.07       14.76     14.98 o 
  -5   3  15      135.56      154.33     18.91 o 
  -4   3  15       47.52       68.60     16.15 o 
  -3   3  15      109.94      135.25     17.51 o 
  -2   3  15      751.21      614.81     28.60 o 
  -1   3  15      319.27      370.16     23.04 o 
   0   3  15        1.29        7.66      9.80 o 
   1   3  15        2.09        3.49     14.62 o 
   2   3  15       37.57       13.56     17.64 o 
   3   3  15      167.17      118.02     20.23 o 
   4   3  15       49.63       20.68     16.25 o 
   5   3  15      218.37      245.25     25.96 o 
   6   3  15       26.69       14.67     20.67 o 
   7   3  15       15.58       46.53     22.10 o 
   8   3  15        8.33       25.94     21.14 o 
 -10   4  15        0.00        7.47     16.14 o 
  -9   4  15      169.20      142.11     22.44 o 
  -8   4  15       51.62       52.49     17.91 o 
  -7   4  15       37.89       66.37     18.07 o 
  -6   4  15      113.10       16.63     16.63 o 
  -5   4  15       80.86       72.52     17.22 o 
  -4   4  15      223.83      163.55     20.64 o 
  -3   4  15     1143.94     1176.98     40.07 o 
  -2   4  15        5.43        6.06     15.72 o 
  -1   4  15      114.01      137.06     18.90 o 
   0   4  15      117.38      113.90     12.29 o 
   1   4  15       70.95       55.85     18.20 o 
   2   4  15       51.83       50.88     19.76 o 
   3   4  15       64.84       59.95     19.57 o 
   4   4  15       31.50       17.70     19.35 o 
   5   4  15        8.66       28.65     19.80 o 
   6   4  15      215.57      176.22     26.48 o 
   7   4  15      298.40      286.12     27.66 o 
  -9   5  15       13.07        8.54     18.30 o 
  -8   5  15       50.66       61.43     17.65 o 
  -7   5  15       12.96       25.20     17.67 o 
  -6   5  15       19.45       58.64     16.72 o 
  -5   5  15        0.16       18.07     18.18 o 
  -4   5  15        8.24       21.64     16.72 o 
  -3   5  15      298.27      329.22     26.79 o 
  -2   5  15       71.35       54.81     18.19 o 
  -1   5  15       20.06        8.71     15.83 o 
   0   5  15      147.14      162.78     34.67 o 
   1   5  15       36.17       33.51     16.88 o 
   2   5  15       24.77        8.65     16.25 o 
   3   5  15       14.15       17.02     18.19 o 
   4   5  15      179.56      256.91     24.05 o 
   5   5  15       16.36       15.56     19.67 o 
   6   5  15       24.54       43.21     21.60 o 
  -8   6  15        2.21       16.58     16.58 o 
  -7   6  15        0.01        9.60     15.64 o 
  -6   6  15       11.08        4.22     17.77 o 
  -5   6  15       25.23       17.56     16.75 o 
  -4   6  15        3.89       13.33     17.89 o 
  -3   6  15       11.45        5.16     18.62 o 
  -2   6  15      254.50      254.51     25.69 o 
  -1   6  15        0.00       13.99     15.38 o 
   0   6  15       29.60       45.17     11.65 o 
   1   6  15       31.51       38.81     18.06 o 
   2   6  15      185.02      194.79     22.09 o 
   3   6  15        1.02       10.21     17.55 o 
   4   6  15       17.19       12.04     19.56 o 
   5   6  15      161.19      160.55     25.98 o 
   6   6  15        3.60       19.68     20.36 o 
  -7   7  15        0.19        7.87     17.44 o 
  -6   7  15       47.72       31.40     18.58 o 
  -5   7  15      111.88      117.26     19.01 o 
  -4   7  15        0.11        5.56     17.16 o 
  -3   7  15        1.86       30.60     14.82 o 
  -2   7  15        2.16        4.68     19.99 o 
  -1   7  15      139.49      182.14     26.46 o 
   0   7  15       47.55       45.06     14.46 o 
   1   7  15       12.36       13.18     18.09 o 
   2   7  15        0.10        5.52     19.12 o 
   3   7  15      353.97      375.45     31.67 o 
   4   7  15        0.13        1.41     22.02 o 
   5   7  15        5.94        3.09     20.25 o 
  -6   8  15        0.71       19.98     17.93 o 
  -5   8  15        1.68       21.48     16.96 o 
  -4   8  15      132.14      118.41     23.23 o 
  -3   8  15        2.33       13.64     18.06 o 
  -2   8  15        4.95       13.94     19.94 o 
  -1   8  15       14.10       34.32     18.36 o 
   0   8  15       88.68       99.12     20.82 o 
   1   8  15       15.87       21.99     20.70 o 
   2   8  15       16.21       50.20     18.83 o 
   3   8  15       29.48       28.09     20.99 o 
  -3   9  15      108.90      101.60     24.65 o 
  -2   9  15       10.26       57.60     18.73 o 
  -1   9  15        1.69       18.67     20.66 o 
   0   9  15       82.54      104.93     18.19 o 
   1   9  15      217.48      304.42     32.17 o 
 -10   0  16        0.01        7.28     18.69 o 
  -8   0  16       51.38        7.60     17.27 o 
  -6   0  16        4.51        6.86     15.81 o 
  -4   0  16       53.81        8.14     15.78 o 
  -2   0  16      272.92      276.21     22.76 o 
   0   0  16     1278.31     1246.17     28.49 o 
   2   0  16      513.14      432.29     28.11 o 
   4   0  16      193.32      235.31     22.94 o 
   6   0  16      342.87      318.55     28.77 o 
 -10   1  16       16.00       10.33     17.26 o 
  -9   1  16        6.51       16.68     16.68 o 
  -8   1  16        0.22        0.00     16.00 o 
  -7   1  16      140.77      103.32     20.43 o 
  -6   1  16       45.17       46.90     16.94 o 
  -5   1  16       65.07       59.61     16.57 o 
  -4   1  16       10.40       14.99     14.99 o 
  -3   1  16      460.20      568.34     26.93 o 
  -2   1  16        4.13        6.94     15.71 o 
  -1   1  16      258.74      335.83     24.44 o 
   0   1  16       84.86       12.81     36.11 o 
   1   1  16      168.66      196.38     21.37 o 
   2   1  16      332.46      281.27     24.59 o 
   3   1  16        1.87       16.86     16.86 o 
   4   1  16        0.02        9.66     14.68 o 
   5   1  16      152.43      182.59     23.28 o 
   6   1  16       17.44       21.22     18.40 o 
   7   1  16       19.71        2.72     20.16 o 
 -10   2  16        0.01        0.00     16.21 o 
  -9   2  16        2.07       16.07     17.04 o 
  -8   2  16       26.22       26.66     19.36 o 
  -7   2  16        1.01       17.46     17.46 o 
  -6   2  16       95.99      125.00     19.41 o 
  -5   2  16      146.70      203.12     20.43 o 
  -4   2  16       40.36       25.54     14.34 o 
  -3   2  16       67.43       91.24     16.73 o 
  -2   2  16        0.57        1.78     14.80 o 
  -1   2  16       40.75       47.48     17.03 o 
   0   2  16      273.77      185.62    127.83 o 
   1   2  16     1001.00      987.52     37.56 o 
   2   2  16      251.55      293.48     25.49 o 
   3   2  16        0.93       11.07     15.87 o 
   4   2  16        8.20       17.32     13.71 o 
   5   2  16       23.75        2.41     18.22 o 
   6   2  16        0.47       19.21     19.21 o 
   7   2  16       28.15       34.16     20.37 o 
 -10   3  16       37.50       47.97     18.59 o 
  -9   3  16       20.09       30.71     17.39 o 
  -8   3  16      107.12       97.19     22.53 o 
  -7   3  16       13.55       27.52     16.67 o 
  -6   3  16      147.21      155.71     20.65 o 
  -5   3  16        6.23        8.27     15.41 o 
  -4   3  16        0.12        3.57     15.40 o 
  -3   3  16        4.04        9.80     17.04 o 
  -2   3  16       11.58        2.73     15.76 o 
  -1   3  16      164.32      178.20     20.12 o 
   0   3  16        3.95        7.11     11.24 o 
   1   3  16        8.15        5.82     16.97 o 
   2   3  16      902.95      792.21     37.39 o 
   3   3  16      115.87       85.20     20.71 o 
   4   3  16       23.15        2.25     17.72 o 
   5   3  16      222.42      239.89     25.38 o 
   6   3  16        4.39       18.33     17.43 o 
   7   3  16      224.41      221.55     28.31 o 
  -9   4  16        4.65       21.58     16.38 o 
  -8   4  16       40.19       48.16     17.68 o 
  -7   4  16        8.06       24.35     18.26 o 
  -6   4  16      121.51       87.77     19.55 o 
  -5   4  16        1.38       10.65     15.85 o 
  -4   4  16       51.55       73.02     18.47 o 
  -3   4  16      577.88      512.30     30.22 o 
  -2   4  16       44.22       77.91     17.74 o 
  -1   4  16      100.02       90.14     19.57 o 
   0   4  16      125.77      106.65     14.01 o 
   1   4  16      120.28      100.80     18.52 o 
   2   4  16      138.32      158.35     21.22 o 
   3   4  16      315.45      270.24     26.34 o 
   4   4  16       55.45       32.31     19.83 o 
   5   4  16       32.32       73.25     17.34 o 
   6   4  16       35.31       41.45     20.00 o 
  -9   5  16        5.57       13.32     15.64 o 
  -8   5  16       20.34       15.24     18.70 o 
  -7   5  16      138.82      134.29     22.03 o 
  -6   5  16        4.24       17.74     17.96 o 
  -5   5  16        0.67       12.35     16.47 o 
  -4   5  16       68.24        3.04     20.83 o 
  -3   5  16      372.90      359.78     29.11 o 
  -2   5  16        0.44        0.98     17.30 o 
  -1   5  16       47.96       49.65     18.85 o 
   0   5  16       39.64       63.35     13.04 o 
   1   5  16       50.80       64.92     18.00 o 
   2   5  16       54.89       18.79     20.10 o 
   3   5  16       13.75       30.77     17.56 o 
   4   5  16       28.95        7.85     20.36 o 
   5   5  16        0.63       19.72     19.72 o 
   6   5  16       53.00       54.66     21.81 o 
  -8   6  16        0.89       31.64     16.34 o 
  -7   6  16       54.97       19.08     20.16 o 
  -6   6  16        1.77        5.58     17.87 o 
  -5   6  16       29.77       20.99     17.29 o 
  -4   6  16      347.58      337.14     28.14 o 
  -3   6  16       80.30       68.83     20.78 o 
  -2   6  16      201.03      215.07     24.16 o 
  -1   6  16       34.61       12.83     20.07 o 
   0   6  16       15.29       11.77     13.01 o 
   1   6  16      141.62      154.17     24.88 o 
   2   6  16       23.62       34.03     19.07 o 
   3   6  16       16.80        8.11     18.27 o 
   4   6  16       12.86        4.26     18.04 o 
   5   6  16       87.56       85.52     23.69 o 
  -7   7  16        8.50        6.96     19.40 o 
  -6   7  16       93.08       68.96     23.72 o 
  -5   7  16       28.31       48.26     19.53 o 
  -4   7  16        4.63       11.93     17.90 o 
  -3   7  16       30.36        6.07     19.17 o 
  -2   7  16       76.22       79.29     25.11 o 
  -1   7  16       16.92       43.61     20.95 o 
   0   7  16       36.22        3.36     25.40 o 
   1   7  16       63.27       47.58     19.62 o 
   2   7  16        0.50       11.68     19.65 o 
   3   7  16       59.43       38.98     22.69 o 
   4   7  16       51.71        0.00     24.11 o 
  -5   8  16        3.12        1.24     18.91 o 
  -4   8  16       14.26        2.59     20.86 o 
  -3   8  16        9.63       37.69     20.81 o 
  -2   8  16        1.42        1.29     21.06 o 
  -1   8  16       12.21       11.22     22.58 o 
   0   8  16       15.65       17.54     19.70 o 
   1   8  16       22.94       24.57     21.12 o 
   2   8  16        4.84       11.22     19.66 o 
  -9   0  17       25.71       57.33     19.55 o 
  -7   0  17       41.79       58.06     18.49 o 
  -5   0  17        6.11       25.63     15.32 o 
  -3   0  17      682.07      677.53     33.27 o 
  -1   0  17       20.08       12.65     19.27 o 
   1   0  17      332.39      244.65     23.58 o 
   3   0  17       79.63       68.12     18.66 o 
   5   0  17        0.09        6.23     18.42 o 
   7   0  17      118.38      137.89     23.36 o 
 -10   1  17        1.60       12.20     17.52 o 
  -9   1  17        8.99       34.16     18.18 o 
  -8   1  17       16.94       20.39     18.99 o 
  -7   1  17       79.32        4.31     17.50 o 
  -6   1  17        4.88       11.39     18.42 o 
  -5   1  17        2.84       19.05     15.76 o 
  -4   1  17      317.78      321.43     24.96 o 
  -3   1  17        0.92        1.98     14.98 o 
  -2   1  17      156.81      207.52     24.55 o 
  -1   1  17      109.94      144.61     21.09 o 
   0   1  17      765.90      870.75     44.85 o 
   1   1  17       74.35       62.61     20.24 o 
   2   1  17       74.82       51.71     19.90 o 
   3   1  17      145.64      178.59     21.92 o 
   4   1  17        6.61       44.11     16.41 o 
   5   1  17        3.89       36.05     17.18 o 
   6   1  17       22.85       29.27     19.46 o 
   7   1  17       27.51        1.41     20.68 o 
  -9   2  17       10.45       12.48     17.41 o 
  -8   2  17      320.50      289.52     24.82 o 
  -7   2  17       44.59       21.21     20.18 o 
  -6   2  17      124.88      112.78     21.67 o 
  -5   2  17       36.41       48.75     18.27 o 
  -4   2  17      159.00      142.94     19.55 o 
  -3   2  17       56.07       30.78     17.34 o 
  -2   2  17        8.40       25.97     17.14 o 
  -1   2  17       35.76       58.19     17.46 o 
   0   2  17       16.64        7.05     12.28 o 
   1   2  17      216.21      216.69     24.87 o 
   2   2  17      123.43      204.29     22.26 o 
   3   2  17        5.98       24.28     15.15 o 
   4   2  17       11.43        0.00     16.82 o 
   5   2  17       60.73       57.88     20.82 o 
   6   2  17        0.61        1.29     19.03 o 
  -9   3  17        7.49       12.32     17.16 o 
  -8   3  17       40.36       32.72     19.86 o 
  -7   3  17       58.57       90.19     21.51 o 
  -6   3  17        0.45        4.12     17.39 o 
  -5   3  17       39.91        6.06     17.46 o 
  -4   3  17       87.73       77.22     18.33 o 
  -3   3  17        4.21        1.93     17.29 o 
  -2   3  17      293.35      269.68     23.64 o 
  -1   3  17       26.08       19.05     17.07 o 
   0   3  17      240.16      236.17     16.77 o 
   1   3  17      172.16      196.45     24.64 o 
   2   3  17      393.80      358.25     30.71 o 
   3   3  17       81.21       48.07     21.32 o 
   4   3  17        7.31        9.68     17.72 o 
   5   3  17       12.34       19.44     18.41 o 
   6   3  17        1.04       20.99     20.99 o 
  -9   4  17       10.78       29.31     16.19 o 
  -8   4  17        1.74        5.55     17.09 o 
  -7   4  17        3.13        8.71     18.20 o 
  -6   4  17       35.91       56.30     19.25 o 
  -5   4  17        3.13       25.02     15.41 o 
  -4   4  17      265.16      273.22     26.38 o 
  -3   4  17       31.54       15.57     17.26 o 
  -2   4  17       19.77       15.62     17.96 o 
  -1   4  17        5.07        0.00     14.79 o 
   0   4  17       44.86       96.96     25.12 o 
   1   4  17       83.15       75.81     20.91 o 
   2   4  17      341.38      345.39     26.70 o 
   3   4  17       51.70       31.62     19.23 o 
   4   4  17       50.53       51.54     20.83 o 
   5   4  17        5.57        6.82     18.50 o 
   6   4  17        3.05       33.56     16.71 o 
  -8   5  17       38.38       20.47     18.90 o 
  -7   5  17      106.04      148.69     22.07 o 
  -6   5  17        0.79       17.50     17.50 o 
  -5   5  17       27.66       11.04     17.54 o 
  -4   5  17       64.24       93.53     22.79 o 
  -3   5  17       52.57       53.07     21.90 o 
  -2   5  17       87.83      108.87     20.29 o 
  -1   5  17        3.14       18.47     18.47 o 
   0   5  17       12.03       12.39     12.78 o 
   1   5  17       78.50       66.50     20.26 o 
   2   5  17       23.61        3.85     19.02 o 
   3   5  17       94.25      113.43     20.26 o 
   4   5  17       14.36       22.08     22.08 o 
   5   5  17       45.19       45.37     21.89 o 
  -7   6  17        0.01       23.33     18.39 o 
  -6   6  17        1.23        3.47     17.04 o 
  -5   6  17        7.81       10.58     17.55 o 
  -4   6  17       31.67       20.06     22.10 o 
  -3   6  17      142.00      152.71     23.93 o 
  -2   6  17        2.79       14.55     20.05 o 
  -1   6  17       44.50       43.87     20.09 o 
   0   6  17       13.60       48.74     12.94 o 
   1   6  17       86.95      105.40     21.77 o 
   2   6  17       10.85       26.49     20.29 o 
   3   6  17        0.64       34.56     18.32 o 
   4   6  17       42.24       37.53     20.62 o 
  -5   7  17        9.76        2.53     18.27 o 
  -4   7  17        3.42        7.55     19.64 o 
  -3   7  17       15.46       16.67     21.53 o 
  -2   7  17       58.96       82.96     24.00 o 
  -1   7  17       50.33       20.41     25.09 o 
   0   7  17        3.00        0.72     12.80 o 
   1   7  17       17.79       23.74     21.33 o 
   2   7  17        5.09       13.79     18.91 o 
  -3   8  17        4.20        4.06     21.50 o 
  -2   8  17        9.11       12.70     18.08 o 
  -1   8  17       11.30        2.93     19.48 o 
   0   8  17       18.38        2.80     15.42 o 
  -8   0  18       58.02       44.75     20.65 o 
  -6   0  18        1.55       34.52     19.80 o 
  -4   0  18      116.80       22.85     16.56 o 
  -2   0  18        1.85        8.54     17.72 o 
   0   0  18        0.97       26.90     18.47 o 
   2   0  18       92.00      100.98     18.37 o 
   4   0  18       11.20       13.84     18.90 o 
   6   0  18        0.90        0.00     20.61 o 
  -9   1  18        8.31       12.41     19.02 o 
  -8   1  18       38.87       53.11     19.93 o 
  -7   1  18        9.90       28.01     18.99 o 
  -6   1  18      293.87      284.07     26.91 o 
  -5   1  18        0.01        3.24     17.44 o 
  -4   1  18       29.96       57.74     17.19 o 
  -3   1  18        3.97       10.48     17.06 o 
  -2   1  18      625.12      689.92     34.70 o 
  -1   1  18       43.74       54.96     18.78 o 
   0   1  18        1.90        0.84     12.82 o 
   1   1  18        0.50       17.55     17.55 o 
   2   1  18        3.15       17.87     17.87 o 
   3   1  18       29.61       18.81     18.69 o 
   4   1  18        6.85        1.28     18.29 o 
   5   1  18       22.17       46.33     19.63 o 
   6   1  18        0.00        5.64     19.33 o 
  -9   2  18       46.30       28.96     21.45 o 
  -8   2  18       61.26      105.87     21.97 o 
  -7   2  18       44.59       77.70     20.77 o 
  -6   2  18        4.00        2.27     17.10 o 
  -5   2  18       10.56        1.09     16.98 o 
  -4   2  18        2.82       10.68     16.94 o 
  -3   2  18       16.45       13.76     18.49 o 
  -2   2  18      111.30       98.06     20.41 o 
  -1   2  18       12.19       21.36     14.41 o 
   0   2  18        0.33        2.97     23.40 o 
   1   2  18      524.84      605.00     34.40 o 
   2   2  18        0.61       22.80     17.26 o 
   3   2  18       58.10       38.20     18.10 o 
   4   2  18        0.09        5.09     17.06 o 
   5   2  18       36.26       24.83     24.83 o 
  -8   3  18      114.84       80.27     21.20 o 
  -7   3  18       68.53      101.39     20.50 o 
  -6   3  18       52.62       47.97     17.27 o 
  -5   3  18        1.01        7.61     17.38 o 
  -4   3  18       33.31        3.27     20.46 o 
  -3   3  18        0.76        1.11     15.36 o 
  -2   3  18       16.95       16.20     19.07 o 
  -1   3  18       45.38       14.27     17.30 o 
   0   3  18       37.84       27.00     18.57 o 
   1   3  18       87.05       55.40     20.65 o 
   2   3  18      143.30      128.70     22.46 o 
   3   3  18        9.57       16.06     18.35 o 
   4   3  18        0.00        7.82     16.29 o 
   5   3  18       50.69       45.62     21.52 o 
  -8   4  18       54.27       32.76     20.62 o 
  -7   4  18       95.90       69.38     22.87 o 
  -6   4  18        0.36        5.75     18.07 o 
  -5   4  18        6.60       35.06     17.11 o 
  -4   4  18        1.19        6.75     18.22 o 
  -3   4  18       66.25       55.18     18.48 o 
  -2   4  18       30.84       52.33     19.83 o 
  -1   4  18        0.81       18.13     18.13 o 
   0   4  18       45.07       51.11     13.69 o 
   1   4  18      192.65      168.98     22.99 o 
   2   4  18      210.74      179.15     27.09 o 
   3   4  18       12.17       28.72     17.41 o 
   4   4  18       21.49       20.63     18.93 o 
   5   4  18       94.48       69.60     24.33 o 
  -7   5  18        1.70        2.41     18.08 o 
  -6   5  18        0.58       23.67     15.93 o 
  -5   5  18        3.62       11.76     16.58 o 
  -4   5  18      105.01       91.13     23.36 o 
  -3   5  18       95.59       41.74     21.99 o 
  -2   5  18       68.95       35.25     20.74 o 
  -1   5  18        5.31       13.66     18.20 o 
   0   5  18        0.02       10.35     12.45 o 
   1   5  18        8.45       26.45     15.98 o 
   2   5  18        1.08       17.64     17.24 o 
   3   5  18        0.25       18.28     17.88 o 
   4   5  18       26.06        8.81     20.57 o 
  -6   6  18        1.98       29.46     17.81 o 
  -5   6  18       13.91       14.83     18.67 o 
  -4   6  18        3.60       20.57     20.57 o 
  -3   6  18        7.19        6.37     20.38 o 
  -2   6  18        1.05       45.61     20.62 o 
  -1   6  18       85.53       76.36     22.89 o 
   0   6  18       44.27       46.90     14.51 o 
   1   6  18        2.43       10.06     21.38 o 
   2   6  18       20.06        5.92     22.03 o 
   3   6  18        9.74       16.70     21.63 o 
  -4   7  18       14.77       51.42     19.49 o 
  -3   7  18       50.63       56.77     20.91 o 
  -2   7  18       13.75       11.11     22.47 o 
  -1   7  18       88.05       87.78     26.15 o 
   0   7  18       23.67       26.90     15.20 o 
   1   7  18        3.27       24.84     21.74 o 
  -7   0  19        8.01       11.51     19.60 o 
  -5   0  19       18.57       31.27     21.07 o 
  -3   0  19        3.74       22.06     18.01 o 
  -1   0  19        1.61       40.66     16.78 o 
   1   0  19      137.06      146.01     23.10 o 
   3   0  19        0.72        3.87     18.05 o 
   5   0  19      105.14      139.73     25.74 o 
  -8   1  19       15.12       42.26     19.45 o 
  -7   1  19       53.21       64.77     20.89 o 
  -6   1  19        5.62       19.99     19.99 o 
  -5   1  19        2.14        4.67     18.32 o 
  -4   1  19        1.28       18.99     18.99 o 
  -3   1  19       38.64       36.68     21.81 o 
  -2   1  19       13.17        4.52     19.21 o 
  -1   1  19       32.49       19.14     19.14 o 
   0   1  19        0.60       21.12     11.21 o 
   1   1  19        9.43        5.93     17.67 o 
   2   1  19       43.82       49.78     18.98 o 
   3   1  19       35.95       84.60     18.61 o 
   4   1  19        0.04        7.90     17.47 o 
   5   1  19        0.19        9.80     19.59 o 
  -8   2  19        7.27       14.99     22.03 o 
  -7   2  19        2.42        1.19     19.95 o 
  -6   2  19       39.19       40.76     17.95 o 
  -5   2  19        0.04       23.43     18.00 o 
  -4   2  19       27.43       75.30     19.85 o 
  -3   2  19        0.67       17.79     17.79 o 
  -2   2  19       81.96       98.90     21.63 o 
  -1   2  19       21.69        6.92     18.20 o 
   0   2  19       23.41       11.83     13.59 o 
   1   2  19        0.17        9.63     20.02 o 
   2   2  19        7.59        8.62     17.86 o 
   3   2  19       71.57       80.53     21.56 o 
   4   2  19       26.13        5.34     20.08 o 
  -8   3  19       55.71       34.44     21.44 o 
  -7   3  19       37.47        4.84     21.18 o 
  -6   3  19       30.75       31.12     18.94 o 
  -5   3  19       17.64       61.57     16.57 o 
  -4   3  19        0.03        2.34     17.12 o 
  -3   3  19        3.95       36.26     14.63 o 
  -2   3  19        9.73       11.78     17.73 o 
  -1   3  19       18.35       20.36     18.06 o 
   0   3  19      216.54      200.99     18.69 o 
   1   3  19       41.89       80.96     21.05 o 
   2   3  19      119.15      110.27     20.27 o 
   3   3  19       32.64       42.24     19.78 o 
   4   3  19        0.12       19.31     18.02 o 
  -7   4  19       13.75       25.69     18.39 o 
  -6   4  19       24.71       45.07     18.00 o 
  -5   4  19        2.25       19.12     19.12 o 
  -4   4  19       21.12        3.68     21.30 o 
  -3   4  19      120.14       76.61     22.99 o 
  -2   4  19       28.07       20.86     17.81 o 
  -1   4  19        0.24       32.56     15.76 o 
   0   4  19        0.02        3.68     13.56 o 
   1   4  19       26.98       44.63     19.16 o 
   2   4  19        5.91        4.02     18.95 o 
   3   4  19        3.42       20.10     20.10 o 
  -6   5  19        5.61        8.79     18.14 o 
  -5   5  19        3.12       23.90     18.46 o 
  -4   5  19      156.99      141.68     23.79 o 
  -3   5  19       11.42        6.39     21.68 o 
  -2   5  19       32.62       23.49     18.87 o 
  -1   5  19       42.33       50.53     21.47 o 
   0   5  19        0.03        1.95     20.48 o 
   1   5  19        4.52       43.46     18.92 o 
   2   5  19        3.36       15.70     19.15 o 
  -4   6  19       63.48       26.51     21.80 o 
  -3   6  19       12.65        2.76     21.80 o 
  -2   6  19      100.83       46.96     24.12 o 
  -1   6  19      135.46      120.68     28.05 o 
   0   6  19        2.92        9.31     14.16 o 
   1   6  19        1.63        6.02     19.29 o 
  -6   0  20        1.64       13.23     19.40 o 
  -4   0  20      154.92      111.41     24.72 o 
  -2   0  20       52.78       20.27     20.27 o 
   0   0  20        0.24       18.71     13.91 o 
   2   0  20        0.44       29.92     17.73 o 
   4   0  20        4.74       26.67     21.71 o 
  -7   1  20        0.55       31.78     19.95 o 
  -6   1  20        4.73       16.83     17.08 o 
  -5   1  20        1.37       11.45     18.59 o 
  -4   1  20        6.40       11.31     21.33 o 
  -3   1  20        7.61       33.49     18.89 o 
  -2   1  20        4.01       25.97     17.27 o 
  -1   1  20        4.42        3.77     19.12 o 
   0   1  20        8.99       12.85     14.22 o 
   1   1  20       23.61       29.37     21.78 o 
   2   1  20        0.05       12.94     18.91 o 
   3   1  20       49.93       67.04     18.71 o 
   4   1  20        5.61        0.00     19.40 o 
  -7   2  20        4.42        1.31     20.26 o 
  -6   2  20       22.84       56.32     17.84 o 
  -5   2  20       49.86       24.02     21.40 o 
  -4   2  20        8.05       19.93     19.67 o 
  -3   2  20        2.43       26.13     18.35 o 
  -2   2  20       27.57       38.52     17.85 o 
  -1   2  20      129.50      130.27     24.26 o 
   0   2  20       26.68       26.58     13.99 o 
   1   2  20       78.39       60.55     22.71 o 
   2   2  20        7.90        9.21     19.68 o 
   3   2  20        6.35       14.87     19.90 o 
  -6   3  20        4.79       12.75     20.60 o 
  -5   3  20        5.15        7.56     16.71 o 
  -4   3  20       29.74       49.25     19.40 o 
  -3   3  20       32.06       45.46     20.33 o 
  -2   3  20        2.41       12.66     17.12 o 
  -1   3  20       23.76       28.22     18.04 o 
   0   3  20       81.93       65.61     16.73 o 
   1   3  20       35.21       47.82     19.21 o 
   2   3  20       18.06       20.17     22.20 o 
   3   3  20       47.74       37.58     20.63 o 
  -6   4  20        6.83       18.05     19.44 o 
  -5   4  20       66.66       23.30     21.26 o 
  -4   4  20       40.68       53.09     19.58 o 
  -3   4  20        3.77       13.08     21.14 o 
  -2   4  20        3.33       27.64     19.19 o 
  -1   4  20        0.66       25.40     16.72 o 
   0   4  20       28.93       46.25     13.80 o 
   1   4  20       24.09       27.82     21.15 o 
   2   4  20        1.15       14.15     18.78 o 
  -4   5  20       33.16       10.75     22.82 o 
  -3   5  20       69.80       78.80     23.22 o 
  -2   5  20        7.63       31.83     21.30 o 
  -1   5  20        0.01       14.11     20.90 o 
   0   5  20       68.37       87.94     14.80 o 
  -5   0  21        0.05       20.70     20.70 o 
  -3   0  21       11.81       26.73     19.91 o 
  -1   0  21        4.77        6.67     19.24 o 
   1   0  21       67.14      104.34     22.00 o 
  -6   1  21        2.98        1.37     20.64 o 
  -5   1  21       12.12        4.07     20.46 o 
  -4   1  21       28.38       10.67     22.23 o 
  -3   1  21       21.17       13.19     20.04 o 
  -2   1  21       22.58       71.46     20.75 o 
  -1   1  21        2.41       17.24     19.05 o 
   0   1  21       16.92        0.95     16.30 o 
   1   1  21       82.08      113.31     23.83 o 
   2   1  21        1.33       17.76     17.39 o 
  -5   2  21       52.53       48.28     20.54 o 
  -4   2  21       20.98       15.91     21.34 o 
  -3   2  21        0.91       19.90     20.92 o 
  -2   2  21        0.42       25.29     16.95 o 
  -1   2  21       24.26       41.43     20.98 o 
   0   2  21       75.54       94.34     20.27 o 
   1   2  21        6.91        2.80     20.95 o 
   2   2  21        4.86       37.08     19.17 o 
  -5   3  21        2.89       16.10     20.00 o 
  -4   3  21       13.33       22.89     18.92 o 
  -3   3  21        0.03       20.22     20.46 o 
  -2   3  21       10.97       35.23     18.00 o 
  -1   3  21        4.31        1.41     20.94 o 
   0   3  21        9.31        8.99     15.26 o 
   1   3  21      247.03      155.42     26.24 o 
  -3   4  21       23.05       24.84     17.32 o 
  -2   4  21        2.56       15.42     20.64 o 
  -1   4  21        1.00       35.40     20.34 o 
  -4   0  22       58.84       55.39     23.70 o 
  -2   0  22        2.49       20.45     20.45 o 
   0   0  22        0.77       10.56     27.47 o 
  -4   1  22       50.14      101.35     20.98 o 
  -3   1  22       10.94       33.53     18.18 o 
  -2   1  22        0.00       11.15     19.88 o 
  -1   1  22        2.96       20.97     20.97 o 
   0   1  22       69.95       89.20     17.28 o 
  -3   2  22        0.78       15.42     20.62 o 
  -2   2  22        0.56        1.39     20.33 o 
  -1   2  22        2.07        4.19     20.83 o 
                                                 
